# Supplementary material for: Prognostic value of cervical length for spontaneous preterm birth in asymptomatic women with singleton pregnancy: An individual participant data meta-analysis
Source: PLoS Med. 2026 Jun 2;23(6):e1004653. doi: 10.1371/journal.pmed.1004653 (PMC13229315; doi:10.1371/journal.pmed.1004653)
Supplement: S1 Code — (RMD) [file pmed.1004653.s002.Rmd]

---
title: "All R code for singleton non-linear analyses"
author: "David Nguyen"
date: "`r Sys.Date()`"
format:
  docx:
    toc: true
    fig-dpi: 600
    
---

```{r loading packages, include=FALSE}
library(tidyverse)
library(janitor)
library(gtsummary)
library(survival)
library(broom.mixed)
library(RColorBrewer)
library(viridis)
library(knitr)
library(flextable)
library(meta)
library(tidycmprsk)
library(riskRegression)
library(prodlim)
library(rms)
library(mvmeta)
library(readxl)
library(forestplot)
library(egg)
```

```{r include=FALSE}
opts_chunk$set(tidy.opts=list(width.cutoff=50),
               tidy=TRUE,
               echo = FALSE,
               message=FALSE,
               fig.align='center',
               fig.width=12, 
               fig.height=5,
               warning = FALSE,
               error = FALSE,
               fig.retina=2)
```

```{r}
# Load singleton dataset
load(file = "Y:\\Systematic Reviews\\IPPIC-II\\Analysis\\Analysis\\Analysis_singleton\\singleton_final.rda")

# Load study names
Study_name <- readxl::read_excel("Y:\\Systematic Reviews\\IPPIC-II\\Analysis\\Analysis\\Analysis_singleton\\Study_name.xlsx")

# Add study names to singleton dataset
singleton_final <- 
  singleton_final %>% 
  left_join(Study_name,by = "Study") %>% 
  mutate(Name = Name.y)
```


# Non-linear analyses

## Primary outcome (Spontaneous Preterm Birth <37 weeks' GA)

### Model 1

Basic model including only cervical length as a predictor, adjusted for GA at measurement

Predictors: CL (Restricted cubic spline with 4 knots at 5th, 35th, 65th, and 95th percentiles) + GA_measurement

```{r}
# Data preparation
singleton_final_nonlinear <- 
  singleton_final %>%
  mutate(PTB_spontaneous = 
           PTB_spontaneous %>% 
           as.character() %>% 
           as.numeric
         ) %>% 
   filter(!Study %in% 
            c("fis",
              "gup",
              "kin",
              "pils",
              "weit")) %>% 
  select(Study, Name, PID, CL, GA_measurement, PTB_spontaneous
         ) %>% 
  filter(!is.na(CL) & !is.na(GA_measurement) & !is.na(PTB_spontaneous))

# Determine quantiles of CL within the entire IPD (using locations suggested by Harrell)
# Will be used when fitting restricted cubic spline with 4 knots
CL_quantile <- quantile(singleton_final_nonlinear$CL, 
                        na.rm = T, 
                        probs = c(0.05, 0.35, 0.65, 0.95)) %>% unname()
```

```{r}
# Print Knot locations
round(quantile(singleton_final_nonlinear$CL, 
                        na.rm = T, 
                        probs = c(0.05, 0.35, 0.65, 0.95)), digits = 2)
```

```{r}
# Nesting data by Study Name
singleton_nest_nonlinear <- 
  singleton_final_nonlinear %>% 
  group_by(Name) %>% 
  nest
```

```{r}
# Restricted cubic spline model function
model_nonlinear <- function(df) {
  glm(as.factor(PTB_spontaneous) ~
        rcs(CL, CL_quantile) + GA_measurement, data = df,
      family = binomial
      )
}
```

```{r}
# Fit RCS model to each study
singleton_nest_nonlinear <- 
  singleton_nest_nonlinear %>% 
  mutate(model = map(data, model_nonlinear))
```

```{r}
# Extract non-linear regression coefficients for multivariate meta-analysis in each study
singleton_results_nonlinear <- 
  singleton_nest_nonlinear %>% 
  mutate(tidy = map(model, broom::tidy)) %>% 
  unnest(tidy) %>% 
  select(Name,term,
         estimate) %>% 
  pivot_wider(names_from = term,
              values_from = estimate) %>% 
  select(Name,
         `rcs(CL, CL_quantile)CL`,
         `rcs(CL, CL_quantile)CL'`,
         `rcs(CL, CL_quantile)CL''`)

# Extract covariance matrix for multivariate meta-analysis in each study
singleton_results_nonlinear[,c("V_1_1","V_1_2","V_1_3",
                                  "V_2_2", "V_2_3",
                                  "V_3_3")] <- NA

for (i in 1:nrow(singleton_results_nonlinear)) {
  for (j in 1:6) {
    singleton_results_nonlinear[i, c("V_1_1","V_1_2","V_1_3",
                                     "V_2_2", "V_2_3",
                                     "V_3_3")[j]] <-
      vcov(singleton_nest_nonlinear[[3]][[i]])[2:4,2:4][lower.tri(vcov(singleton_nest_nonlinear[[3]][[i]])[2:4,2:4],diag = TRUE)][j]
  }
}
```

```{r}
# Multivariate meta-analysis of the spline coefficients
y <- as.matrix(singleton_results_nonlinear[,c("rcs(CL, CL_quantile)CL",
                                                "rcs(CL, CL_quantile)CL'",
                                                "rcs(CL, CL_quantile)CL''")])

S <- as.matrix(singleton_results_nonlinear[,c("V_1_1","V_1_2","V_1_3",
                                                        "V_2_2", "V_2_3",
                                                        "V_3_3")])

meta_multivariate <- 
  mvmeta(y, 
         S,
         method = "reml")

# Save multivariate meta-analysis regression coefficients
b1 <- summary(meta_multivariate)$coef[1,1]
b2 <- summary(meta_multivariate)$coef[2,1]
b3 <- summary(meta_multivariate)$coef[3,1]
```

```{r}
# Printing number of studies and participants included in analysis
singleton_final_nonlinear %>%
  group_by(Name) %>%
  summarise(n = n()) %>% 
  print(n = 22)

paste(c("Total participants:", nrow(singleton_final_nonlinear)))
```

```{r}
# Printing results of multivariate meta-analysis
meta_multivariate_results <- round(summary(meta_multivariate)$coef[,c(1,2,4,5,6)], digits = 4) %>% as.data.frame()
rownames(meta_multivariate_results) <- c("RCS1", "RCS2", "RCS3")
meta_multivariate_results <- cbind(meta_multivariate_results, 
                                   data.frame(round(sqrt(diag(meta_multivariate$Psi)), digits = 4)))
names(meta_multivariate_results) <- c("Estimate", "Std. Error", "P. value", "95% CI Lower", "95% CI Upper", "Between-study heterogeneity (tau)")
meta_multivariate_results
```

```{r,fig.width=12,fig.height=9}
# Create the restricted spline transformations of CL, choose 4 knots at 28.2, 37, 43, 55
singleton_final_nonlinear$RCS <- rcs(singleton_final_nonlinear$CL, CL_quantile)

# Estimate the linear predictor for each individual 
# Centering the spline transformations by a useful reference value, i.e. CL = 40
spline_center <-  rcs(c(40), CL_quantile) %>% as.vector()
singleton_final_nonlinear$predict <-
  b1 * (singleton_final_nonlinear$RCS[,1] %>% as.numeric() - spline_center[1]) + 
  b2 * (singleton_final_nonlinear$RCS[,2] %>% as.numeric() - spline_center[2]) + 
  b3 * (singleton_final_nonlinear$RCS[,3] %>% as.numeric() - spline_center[3]) %>% as.numeric()

# Calculate the variance of each prediction
# a^2vAR(x) + B^2VAR(y) + c^2Var(Z) + 2abCov(X,Y) + 2acCov(X, Z) + 2bcCov(Y,z)
singleton_final_nonlinear$predict_var <- 
  (meta_multivariate$vcov[1,1] * (singleton_final_nonlinear$RCS[,1] %>% as.numeric() - spline_center[1])^2) + 
  (meta_multivariate$vcov[2,2] * (singleton_final_nonlinear$RCS[,2] %>% as.numeric() - spline_center[2])^2) + 
  (meta_multivariate$vcov[3,3] * (singleton_final_nonlinear$RCS[,3] %>% as.numeric() - spline_center[3])^2) + 
  2 * meta_multivariate$vcov[1,2] * (singleton_final_nonlinear$RCS[,1] %>% as.numeric() - spline_center[1]) *
  (singleton_final_nonlinear$RCS[,2] %>% as.numeric() - spline_center[2]) + 
  2 * meta_multivariate$vcov[1,3] * (singleton_final_nonlinear$RCS[,1] %>% as.numeric() - spline_center[1]) *
  (singleton_final_nonlinear$RCS[,3] %>% as.numeric() - spline_center[3]) + 
  2 * meta_multivariate$vcov[2,3] * (singleton_final_nonlinear$RCS[,2] %>% as.numeric() - spline_center[2]) *
  (singleton_final_nonlinear$RCS[,3] %>% as.numeric() - spline_center[3]) %>% as.numeric()  

# Calculate the 95% CI of predictions  
singleton_final_nonlinear$predict_lci <-
  singleton_final_nonlinear$predict + qnorm(0.025) * sqrt(singleton_final_nonlinear$predict_var)

singleton_final_nonlinear$predict_uci <-
  singleton_final_nonlinear$predict + qnorm(0.975) * sqrt(singleton_final_nonlinear$predict_var)

# Plot multivariate meta-analysis results
p1 <- singleton_final_nonlinear %>% arrange(CL) %>% 
  ggplot() + 
  geom_line(aes(x = CL, y = exp(predict), color = "Restricted cubic spline"), lwd = 1) + 
  geom_ribbon(aes(x = CL, ymin = exp(predict_lci), ymax = exp(predict_uci), color = "95% Confidence Interval"),
              lty = 0, lwd = 1, alpha = 0.3) +
  scale_x_continuous(
    limits = c(10,70),
    breaks = c(seq(10, 70, by = 5))
  ) + 
  scale_y_continuous(
   limits = c(0, 30),
   breaks = c(seq(0, 30, by = 5)),
  ) +
  theme_bw() + 
  labs(y = "Odds Ratio", x = "Cervical length (mm)")+ 
  scale_color_manual(
    name = "",
    values = c("Restricted cubic spline" = "black", "95% Confidence Interval" = "black"),
    breaks = c("Restricted cubic spline", "95% Confidence Interval")
  ) + 
  theme(
    legend.position = "bottom",
    legend.key.width = unit(1.5, "cm"),
    text = element_text(size = 25)
  )
```

```{r,fig.width=16,fig.height=12, warning = FALSE}
p2 <- singleton_final_nonlinear %>% 
  arrange(CL) %>% 
  filter(CL %in% c(seq(10,70, by = 5))) %>% 
  select(CL, predict, predict_lci, predict_uci) %>% 
  unique() %>% 
  mutate_at(vars(predict, predict_lci, predict_uci), 
            ~ round(exp(.), digits = 2)) %>% 
  rename("Odds Ratio" = predict,
         "95% CI Lower" = predict_lci,
         "95% CI Upper" = predict_uci
         ) %>% 
  mutate(`Cervical length (mm)` = as.character(CL),
         `Odds Ratio` = as.character(`Odds Ratio`),
         `95% Confidence Interval` = paste0(as.character(`95% CI Lower`), " - ", as.character(`95% CI Upper`))) %>% 
  select(CL,`Cervical length (mm)`, `Odds Ratio`, `95% Confidence Interval`) %>% 
  pivot_longer(cols = c(`Cervical length (mm)`, `Odds Ratio`, `95% Confidence Interval`),
               names_to = "Case",
               values_to = "label") %>%
  ggplot(aes(x = CL, y = factor(Case, c("95% Confidence Interval" ,"Odds Ratio","Cervical length (mm)")))) +
  geom_text(aes(label = label), size = 4.3) +
  geom_tile(fill = "grey50", alpha = 0.3, color = "black") + 
  scale_x_continuous(expand = expansion(mult = c(0, 0))) +
  labs(y = "", x = NULL) +
  theme_minimal() +
  theme(axis.line = element_blank(), axis.ticks = element_blank(), axis.text.x = element_blank(),
        panel.grid = element_blank(), strip.text = element_blank(), text = element_text(face = "bold", size = 15))

ggarrange(p1, p2, heights = c(9,1))
```


### Model 2

Model with only key demographic predictors (Mother’s age, Nullipara) and cervical length, adjusted for GA at measurement

Predictors: CL (Restricted cubic spline with 4 knots at 5th, 35th, 65th, and 95th percentiles) + Age_mother + Nullipara + GA_measurement

```{r}
# Data preparation
exclude_2 <-
  singleton_final %>%
  group_by(Study) %>%
  mutate(n = n()) %>% 
  filter(if_any(c(Age_mother, Nullipara),
                ~ (sum(is.na(.))) == n)) %>%
  distinct(Study) %>%
  pull(Study) %>% as.character()

singleton_final_nonlinear_2 <- 
  singleton_final %>%
  mutate(PTB_spontaneous = 
           PTB_spontaneous %>% 
           as.character() %>% 
           as.numeric
         ) %>% 
   filter(!Study %in% 
            c(exclude_2,
              "num", # Only recruited nulliparous women
              "bar", # Only recruited multiparous women
              "ceca", # Only recruited nulliparous women
              "fis",
              "gup",
              "kin",
              "pils",
              "weit")) %>% 
  select(Study, Name, PID, CL, GA_measurement, PTB_spontaneous,
         Age_mother, Nullipara
         ) %>% 
  filter(!is.na(CL) & !is.na(GA_measurement) & !is.na(PTB_spontaneous) & 
           !is.na(Age_mother) & !is.na(Nullipara)) 

# Determine quantiles of CL within the entire IPD (using locations suggested by Harrell)
# Will be used when fitting restricted cubic spline with 4 knots
CL_quantile_2 <- quantile(singleton_final_nonlinear_2$CL, 
                        na.rm = T, 
                        probs = c(0.05, 0.35, 0.65, 0.95)) %>% unname()
```

```{r}
# Print knot locations
round(quantile(singleton_final_nonlinear_2$CL, 
                        na.rm = T, 
                        probs = c(0.05, 0.35, 0.65, 0.95)), digits = 2)
```

```{r}
# Nesting data by Study Name
singleton_nest_nonlinear_2 <- 
  singleton_final_nonlinear_2 %>% 
  group_by(Name) %>% 
  nest
```

```{r}
# Restricted cubic spline model function
model_nonlinear_2 <- function(df) {
  glm(as.factor(PTB_spontaneous) ~
        rcs(CL, CL_quantile_2) + GA_measurement + Age_mother + Nullipara, data = df,
      family = binomial
      )
}
```

```{r}
# Fit RCS model to each study
singleton_nest_nonlinear_2 <- 
  singleton_nest_nonlinear_2 %>% 
  mutate(model = map(data, model_nonlinear_2))
```

```{r}
# Extract non-linear regression coefficients for multivariate meta-analysis in each study
singleton_results_nonlinear_2 <- 
  singleton_nest_nonlinear_2 %>% 
  mutate(tidy = map(model, broom::tidy)) %>% 
  unnest(tidy) %>% 
  select(Name,term,
         estimate) %>% 
  pivot_wider(names_from = term,
              values_from = estimate) %>% 
  select(Name,
         `rcs(CL, CL_quantile_2)CL`,
         `rcs(CL, CL_quantile_2)CL'`,
         `rcs(CL, CL_quantile_2)CL''`)

# Extract covariance matrix for multivariate meta-analysis in each study
singleton_results_nonlinear_2[,c("V_1_1","V_1_2","V_1_3",
                                  "V_2_2", "V_2_3",
                                  "V_3_3")] <- NA

for (i in 1:nrow(singleton_results_nonlinear_2)) {
  for (j in 1:6) {
    singleton_results_nonlinear_2[i, c("V_1_1","V_1_2","V_1_3",
                                     "V_2_2", "V_2_3",
                                     "V_3_3")[j]] <-
      vcov(singleton_nest_nonlinear_2[[3]][[i]])[2:4,2:4][lower.tri(vcov(singleton_nest_nonlinear_2[[3]][[i]])[2:4,2:4],diag = TRUE)][j]
  }
}
```

```{r}
# Multivariate meta-analysis of the spline coefficients
y_2 <- as.matrix(singleton_results_nonlinear_2[,c("rcs(CL, CL_quantile_2)CL",
                                                "rcs(CL, CL_quantile_2)CL'",
                                                "rcs(CL, CL_quantile_2)CL''")])

S_2 <- as.matrix(singleton_results_nonlinear_2[,c("V_1_1","V_1_2","V_1_3",
                                                        "V_2_2", "V_2_3",
                                                        "V_3_3")])

meta_multivariate_2 <- 
  mvmeta(y_2, 
         S_2,
         method = "reml")

# Save multivariate meta-analysis regression coefficients
b1 <- summary(meta_multivariate_2)$coef[1,1]
b2 <- summary(meta_multivariate_2)$coef[2,1]
b3 <- summary(meta_multivariate_2)$coef[3,1]
```

```{r}
# Printing number of studies and participants included in analysis
singleton_final_nonlinear_2 %>%
  group_by(Name) %>%
  summarise(n = n()) %>% 
  print(n = 14)

paste(c("Total participants:", nrow(singleton_final_nonlinear_2)))
```

```{r}
# Printing results of multivariate meta-analysis
meta_multivariate_results_2 <- round(summary(meta_multivariate_2)$coef[,c(1,2,4,5,6)], digits = 4) %>% as.data.frame()
rownames(meta_multivariate_results_2) <- c("RCS1", "RCS2", "RCS3")
meta_multivariate_results_2 <- cbind(meta_multivariate_results_2, 
                                   data.frame(round(sqrt(diag(meta_multivariate_2$Psi)), digits = 4)))
names(meta_multivariate_results_2) <- c("Estimate", "Std. Error", "P. value", "95% CI Lower", "95% CI Upper", "Between-study heterogeneity (tau)")
meta_multivariate_results_2
```

```{r,fig.width=12,fig.height=9}
# Create the restricted spline transformations of CL, choose 4 knots at 28.2, 37, 43, 55
singleton_final_nonlinear_2$RCS <- rcs(singleton_final_nonlinear_2$CL, CL_quantile_2)

# Estimate the linear predictor for each individual 
# Centering the spline transformations by a useful reference value, i.e. CL = 40
spline_center_2 <-  rcs(c(40), CL_quantile_2) %>% as.vector()
singleton_final_nonlinear_2$predict <-
  b1 * (singleton_final_nonlinear_2$RCS[,1] %>% as.numeric() - spline_center_2[1]) + 
  b2 * (singleton_final_nonlinear_2$RCS[,2] %>% as.numeric() - spline_center_2[2]) + 
  b3 * (singleton_final_nonlinear_2$RCS[,3] %>% as.numeric() - spline_center_2[3]) %>% as.numeric()

# Calculate the variance of each prediction
# a^2vAR(x) + B^2VAR(y) + c^2Var(Z) + 2abCov(X,Y) + 2acCov(X, Z) + 2bcCov(Y,z)
singleton_final_nonlinear_2$predict_var <- 
  (meta_multivariate_2$vcov[1,1] * (singleton_final_nonlinear_2$RCS[,1] %>% as.numeric() - spline_center_2[1])^2) + 
  (meta_multivariate_2$vcov[2,2] * (singleton_final_nonlinear_2$RCS[,2] %>% as.numeric() - spline_center_2[2])^2) + 
  (meta_multivariate_2$vcov[3,3] * (singleton_final_nonlinear_2$RCS[,3] %>% as.numeric() - spline_center_2[3])^2) + 
  2 * meta_multivariate_2$vcov[1,2] * (singleton_final_nonlinear_2$RCS[,1] %>% as.numeric() - spline_center_2[1]) *
  (singleton_final_nonlinear_2$RCS[,2] %>% as.numeric() - spline_center_2[2]) + 
  2 * meta_multivariate_2$vcov[1,3] * (singleton_final_nonlinear_2$RCS[,1] %>% as.numeric() - spline_center_2[1]) *
  (singleton_final_nonlinear_2$RCS[,3] %>% as.numeric() - spline_center_2[3]) + 
  2 * meta_multivariate_2$vcov[2,3] * (singleton_final_nonlinear_2$RCS[,2] %>% as.numeric() - spline_center_2[2]) *
  (singleton_final_nonlinear_2$RCS[,3] %>% as.numeric() - spline_center_2[3]) %>% as.numeric()  

# Calculate the 95% CI of predictions  
singleton_final_nonlinear_2$predict_lci <-
  singleton_final_nonlinear_2$predict + qnorm(0.025) * sqrt(singleton_final_nonlinear_2$predict_var)

singleton_final_nonlinear_2$predict_uci <-
  singleton_final_nonlinear_2$predict + qnorm(0.975) * sqrt(singleton_final_nonlinear_2$predict_var)

# Plot multivariate meta-analysis results
singleton_final_nonlinear_2 %>% arrange(CL) %>% 
  ggplot() + 
  geom_line(aes(x = CL, y = exp(predict), color = "Restricted cubic spline"), lwd = 1) + 
  geom_ribbon(aes(x = CL, ymin = exp(predict_lci), ymax = exp(predict_uci), color = "95% Confidence Interval"),
              lty = 0, lwd = 1, alpha = 0.3) +
  scale_x_continuous(
    limits = c(10,70),
    breaks = c(seq(10, 70, by = 5))
  ) + 
  scale_y_continuous(
   limits = c(0, 35),
   breaks = c(0, 5, 10, 15, 20, 25, 30, 35),
  ) +
  theme_bw() + 
  labs(y = "Odds Ratio", x = "Cervical length (mm)")+ 
  scale_color_manual(
    name = "",
    values = c("Restricted cubic spline" = "black", "95% Confidence Interval" = "black"),
    breaks = c("Restricted cubic spline", "95% Confidence Interval")
  ) + 
  theme(
    legend.position = "bottom",
    legend.key.width = unit(1.5, "cm"),
    text = element_text(size = 25)
  )
```

```{r}
# Tabulate odds ratios by cervical length values (from 10 to 70 mm, in increments of 5 mm)
singleton_final_nonlinear_2 %>% 
  arrange(CL) %>% 
  filter(CL %in% c(seq(10,70, by = 5))) %>% 
  select(CL, predict, predict_lci, predict_uci) %>% 
  unique() %>% 
  mutate_at(vars(predict, predict_lci, predict_uci), 
            ~ round(exp(.), digits = 2)) %>% 
  rename("Cervical length (mm)" = CL,
         "Odds Ratio" = predict,
         "95% CI Lower" = predict_lci,
         "95% CI Upper" = predict_uci
         ) %>% 
  flextable()
```


### Model 3a

Model with all potential prognostic factors 

Model will only include included variables, in the aim to retain as many studies as possible (also adjusted for GA at measurement)

Potential predictors: CL (Restricted cubic spline with 4 knots at 5th, 35th, 65th, and 95th percentiles), Age_mother, Nullipara, BMI_mother, Hx_PTB, GA_measurement

```{r}
# Data preparation
singleton_final_nonlinear_3_all <- 
  singleton_final %>%
  mutate(PTB_spontaneous = 
           PTB_spontaneous %>% 
           as.character() %>% 
           as.numeric)

singleton_final_nonlinear_3 <- singleton_final_nonlinear_3_all %>% 
  filter(! Study %in% 
           c("fis",
             "gup",
             "kin",
             "pils",
             "weit",
             "ban",#no BMI_mother
             "kcl",#no BMI_mother
             "kaz",#no BMI_mother
             "ceca",#no BMI_mother
             "mirsh",#no BMI_mother
             "ols",#no BMI_mother
             "pat",#no BMI_mother
             "orz",#no Age_mother
             "bar",#no Hx_PTB
             "soa",#no Hx_PTB
             "sol",#no Hx_PTB
             "son",#no Hx_PTB
             "wit",#no Hx_PTB
             "liu",#no ppt with Hx_PTB = 1
             "num",#no ppt with Nullipara = 1
             "pei",#no ppt with Hx_PTB = 1
             "phu",#no ppt with Hx_PTB = 1
             "ros" #no ppt with Hx_PTB = 1
             ) 
           ) %>% 
  select(Study, Name, PID, CL, GA_measurement, PTB_spontaneous,
         Age_mother, Nullipara, BMI_mother, Hx_PTB
         ) %>% 
  filter(!is.na(CL) & !is.na(GA_measurement) & !is.na(PTB_spontaneous) & 
           !is.na(Age_mother) & !is.na(Nullipara) & !is.na(BMI_mother) & !is.na(Hx_PTB))

# Determine quantiles of CL within the entire IPD (using locations suggested by Harrell)
# Will be used when fitting restricted cubic spline with 4 knots
CL_quantile_3 <- quantile(singleton_final_nonlinear_3$CL, 
                        na.rm = T, 
                        probs = c(0.05, 0.35, 0.65, 0.95)) %>% unname()
```

```{r}
# Print knot locations
round(quantile(singleton_final_nonlinear_3$CL, 
                        na.rm = T, 
                        probs = c(0.05, 0.35, 0.65, 0.95)), digits = 2)
```

```{r}
# Nesting data by Study Name
singleton_nest_nonlinear_3 <- 
  singleton_final_nonlinear_3 %>% 
  group_by(Name) %>% 
  nest
```

```{r}
# Restricted cubic spline model function
model_nonlinear_3 <- function(df) {
  glm(as.factor(PTB_spontaneous) ~
        rcs(CL, CL_quantile_3) + GA_measurement + Age_mother + Nullipara + BMI_mother + Hx_PTB, data = df,
      family = binomial
      )
}
```

```{r}
# Fit RCS model to each study
singleton_nest_nonlinear_3 <- 
  singleton_nest_nonlinear_3 %>% 
  mutate(model = map(data, model_nonlinear_3))
```

```{r}
# Extract non-linear regression coefficients for multivariate meta-analysis in each study
singleton_results_nonlinear_3 <- 
  singleton_nest_nonlinear_3 %>% 
  mutate(tidy = map(model, broom::tidy)) %>% 
  unnest(tidy) %>% 
  select(Name,term,
         estimate) %>% 
  pivot_wider(names_from = term,
              values_from = estimate)

singleton_results_nonlinear_3 <- singleton_results_nonlinear_3[,c(1,3,4,5)]

# Extract covariance matrix for multivariate meta-analysis in each study
singleton_results_nonlinear_3[,c("V_1_1","V_1_2","V_1_3",
                                  "V_2_2", "V_2_3",
                                  "V_3_3")] <- NA

for (i in 1:nrow(singleton_results_nonlinear_3)) {
  for (j in 1:6) {
    singleton_results_nonlinear_3[i, c("V_1_1","V_1_2","V_1_3",
                                     "V_2_2", "V_2_3",
                                     "V_3_3")[j]] <-
      vcov(singleton_nest_nonlinear_3[[3]][[i]])[2:4,2:4][lower.tri(vcov(singleton_nest_nonlinear_3[[3]][[i]])[2:4,2:4],diag = TRUE)][j]
  }
}
```

```{r}
# Extract study-specific results for studies that could not be included in the multivariate meta-analysis due to missing variables
# Model results for Banos 2018
logistic_ban_3_nonlinear <- 
  glm(as.factor(PTB_spontaneous) ~
        rcs(CL, CL_quantile_3) + GA_measurement, 
      data = singleton_final_nonlinear_3_all[singleton_final_nonlinear_3_all$Study == "ban",],
      family = binomial
      ) %>% 
  tidy %>% 
  mutate(Name = "Banos 2018") %>% 
  dplyr::select(Name, term,
         estimate) %>% 
  pivot_wider(names_from = term,
              values_from = estimate)

logistic_ban_3_nonlinear <- logistic_ban_3_nonlinear[,c(1,3,4,5)]

logistic_ban_3_nonlinear[,c("V_1_1","V_1_2","V_1_3",
                                  "V_2_2", "V_2_3",
                                  "V_3_3")] <- NA

for (i in 1:nrow(logistic_ban_3_nonlinear)) {
  for (j in 1:6) {
    logistic_ban_3_nonlinear[i, c("V_1_1","V_1_2","V_1_3",
                                     "V_2_2", "V_2_3",
                                     "V_3_3")[j]] <-
      vcov(glm(as.factor(PTB_spontaneous) ~
        rcs(CL, CL_quantile_3) + GA_measurement, 
      data = singleton_final_nonlinear_3_all[singleton_final_nonlinear_3_all$Study == "ban",],
      family = binomial
      ))[2:4,2:4][lower.tri(vcov(glm(as.factor(PTB_spontaneous) ~
        rcs(CL, CL_quantile_3) + GA_measurement, 
      data = singleton_final_nonlinear_3_all[singleton_final_nonlinear_3_all$Study == "ban",],
      family = binomial
      ))[2:4,2:4],diag = TRUE)][j]
  }
}
```

```{r}
# Model results for Shennan unpublished
logistic_kcl_3_nonlinear <- 
  glm(as.factor(PTB_spontaneous) ~
        rcs(CL, CL_quantile_3) + Nullipara + Hx_PTB + GA_measurement, 
      data = singleton_final_nonlinear_3_all[singleton_final_nonlinear_3_all$Study == "kcl",],
      family = binomial
      ) %>% 
  tidy %>% 
  mutate(Name = "Shennan unpublished") %>% 
  dplyr::select(Name, term,
         estimate) %>% 
  pivot_wider(names_from = term,
              values_from = estimate)

logistic_kcl_3_nonlinear <- logistic_kcl_3_nonlinear[,c(1,3,4,5)]

logistic_kcl_3_nonlinear[,c("V_1_1","V_1_2","V_1_3",
                                  "V_2_2", "V_2_3",
                                  "V_3_3")] <- NA

for (i in 1:nrow(logistic_kcl_3_nonlinear)) {
  for (j in 1:6) {
    logistic_kcl_3_nonlinear[i, c("V_1_1","V_1_2","V_1_3",
                                     "V_2_2", "V_2_3",
                                     "V_3_3")[j]] <-
      vcov(glm(as.factor(PTB_spontaneous) ~
        rcs(CL, CL_quantile_3) + Nullipara + Hx_PTB + GA_measurement, 
      data = singleton_final_nonlinear_3_all[singleton_final_nonlinear_3_all$Study == "kcl",],
      family = binomial
      ))[2:4,2:4][lower.tri(vcov(glm(as.factor(PTB_spontaneous) ~
        rcs(CL, CL_quantile_3) + Nullipara + Hx_PTB + GA_measurement, 
      data = singleton_final_nonlinear_3_all[singleton_final_nonlinear_3_all$Study == "kcl",],
      family = binomial
      ))[2:4,2:4],diag = TRUE)][j]
  }
}
```

```{r}
# Model results for Ven 2016
logistic_kaz_3_nonlinear <- 
  glm(as.factor(PTB_spontaneous) ~
        rcs(CL, CL_quantile_3) + Age_mother + Nullipara + GA_measurement, 
      data = singleton_final_nonlinear_3_all[singleton_final_nonlinear_3_all$Study == "kaz",],
      family = binomial
      ) %>% 
  tidy %>% 
  mutate(Name = "Ven 2016") %>% 
  dplyr::select(Name, term,
         estimate) %>% 
  pivot_wider(names_from = term,
              values_from = estimate)

logistic_kaz_3_nonlinear <- logistic_kaz_3_nonlinear[,c(1,3,4,5)]

logistic_kaz_3_nonlinear[,c("V_1_1","V_1_2","V_1_3",
                                  "V_2_2", "V_2_3",
                                  "V_3_3")] <- NA

for (i in 1:nrow(logistic_kaz_3_nonlinear)) {
  for (j in 1:6) {
    logistic_kaz_3_nonlinear[i, c("V_1_1","V_1_2","V_1_3",
                                     "V_2_2", "V_2_3",
                                     "V_3_3")[j]] <-
      vcov(glm(as.factor(PTB_spontaneous) ~
        rcs(CL, CL_quantile_3) + Age_mother + Nullipara + GA_measurement, 
      data = singleton_final_nonlinear_3_all[singleton_final_nonlinear_3_all$Study == "kaz",],
      family = binomial
      ))[2:4,2:4][lower.tri(vcov(glm(as.factor(PTB_spontaneous) ~
        rcs(CL, CL_quantile_3) + Age_mother + Nullipara + GA_measurement, 
      data = singleton_final_nonlinear_3_all[singleton_final_nonlinear_3_all$Study == "kaz",],
      family = binomial
      ))[2:4,2:4],diag = TRUE)][j]
  }
}
```

```{r}
# Model results for Souza 2020
logistic_ceca_3_nonlinear <- 
  glm(as.factor(PTB_spontaneous) ~
        rcs(CL, CL_quantile_3) + Age_mother + GA_measurement, 
      data = singleton_final_nonlinear_3_all[singleton_final_nonlinear_3_all$Study == "ceca",],
      family = binomial
      ) %>% 
  tidy %>% 
  mutate(Name = "Souza 2020") %>% 
  dplyr::select(Name, term,
         estimate) %>% 
  pivot_wider(names_from = term,
              values_from = estimate)

logistic_ceca_3_nonlinear <- logistic_ceca_3_nonlinear[,c(1,3,4,5)]

logistic_ceca_3_nonlinear[,c("V_1_1","V_1_2","V_1_3",
                                  "V_2_2", "V_2_3",
                                  "V_3_3")] <- NA

for (i in 1:nrow(logistic_ceca_3_nonlinear)) {
  for (j in 1:6) {
    logistic_ceca_3_nonlinear[i, c("V_1_1","V_1_2","V_1_3",
                                     "V_2_2", "V_2_3",
                                     "V_3_3")[j]] <-
      vcov(glm(as.factor(PTB_spontaneous) ~
        rcs(CL, CL_quantile_3) + Age_mother + GA_measurement, 
      data = singleton_final_nonlinear_3_all[singleton_final_nonlinear_3_all$Study == "ceca",],
      family = binomial
      ))[2:4,2:4][lower.tri(vcov(glm(as.factor(PTB_spontaneous) ~
        rcs(CL, CL_quantile_3) + Age_mother + GA_measurement, 
      data = singleton_final_nonlinear_3_all[singleton_final_nonlinear_3_all$Study == "ceca",],
      family = binomial
      ))[2:4,2:4],diag = TRUE)][j]
  }
}
```

```{r}
# Model results for Mishra 2018
logistic_mirsh_3_nonlinear <- 
  glm(as.factor(PTB_spontaneous) ~
        rcs(CL, CL_quantile_3) + Age_mother + GA_measurement, 
      data = singleton_final_nonlinear_3_all[singleton_final_nonlinear_3_all$Study == "mirsh",],
      family = binomial
      ) %>% 
  tidy %>% 
  mutate(Name = "Mishra 2018") %>% 
  dplyr::select(Name, term,
         estimate) %>% 
  pivot_wider(names_from = term,
              values_from = estimate)

logistic_mirsh_3_nonlinear <- logistic_mirsh_3_nonlinear[,c(1,3,4,5)]

logistic_mirsh_3_nonlinear[,c("V_1_1","V_1_2","V_1_3",
                                  "V_2_2", "V_2_3",
                                  "V_3_3")] <- NA

for (i in 1:nrow(logistic_mirsh_3_nonlinear)) {
  for (j in 1:6) {
    logistic_mirsh_3_nonlinear[i, c("V_1_1","V_1_2","V_1_3",
                                     "V_2_2", "V_2_3",
                                     "V_3_3")[j]] <-
      vcov(glm(as.factor(PTB_spontaneous) ~
        rcs(CL, CL_quantile_3) + Age_mother + GA_measurement, 
      data = singleton_final_nonlinear_3_all[singleton_final_nonlinear_3_all$Study == "mirsh",],
      family = binomial
      ))[2:4,2:4][lower.tri(vcov(glm(as.factor(PTB_spontaneous) ~
        rcs(CL, CL_quantile_3) + Age_mother + GA_measurement, 
      data = singleton_final_nonlinear_3_all[singleton_final_nonlinear_3_all$Study == "mirsh",],
      family = binomial
      ))[2:4,2:4],diag = TRUE)][j]
  }
}
```

```{r}
# Model results for Ven 2016
logistic_ols_3_nonlinear <- 
  glm(as.factor(PTB_spontaneous) ~
        rcs(CL, CL_quantile_3) + Age_mother + Nullipara + GA_measurement, 
      data = singleton_final_nonlinear_3_all[singleton_final_nonlinear_3_all$Study == "ols",],
      family = binomial
      ) %>% 
  tidy %>% 
  mutate(Name = "Olson-Chen 2018") %>% 
  dplyr::select(Name, term,
         estimate) %>% 
  pivot_wider(names_from = term,
              values_from = estimate)

logistic_ols_3_nonlinear <- logistic_ols_3_nonlinear[,c(1,3,4,5)]

logistic_ols_3_nonlinear[,c("V_1_1","V_1_2","V_1_3",
                                  "V_2_2", "V_2_3",
                                  "V_3_3")] <- NA

for (i in 1:nrow(logistic_ols_3_nonlinear)) {
  for (j in 1:6) {
    logistic_ols_3_nonlinear[i, c("V_1_1","V_1_2","V_1_3",
                                     "V_2_2", "V_2_3",
                                     "V_3_3")[j]] <-
      vcov(glm(as.factor(PTB_spontaneous) ~
        rcs(CL, CL_quantile_3) + Age_mother + Nullipara + GA_measurement, 
      data = singleton_final_nonlinear_3_all[singleton_final_nonlinear_3_all$Study == "ols",],
      family = binomial
      ))[2:4,2:4][lower.tri(vcov(glm(as.factor(PTB_spontaneous) ~
        rcs(CL, CL_quantile_3) + Age_mother + Nullipara + GA_measurement, 
      data = singleton_final_nonlinear_3_all[singleton_final_nonlinear_3_all$Study == "ols",],
      family = binomial
      ))[2:4,2:4],diag = TRUE)][j]
  }
}
```

```{r}
# Model results for Orzechowski 2014
logistic_orz_3_nonlinear <- 
  glm(as.factor(PTB_spontaneous) ~
        rcs(CL, CL_quantile_3) + BMI_mother + Hx_PTB + GA_measurement, 
      data = singleton_final_nonlinear_3_all[singleton_final_nonlinear_3_all$Study == "orz",],
      family = binomial
      ) %>% 
  tidy %>% 
  mutate(Name = "Orzechowski 2014") %>% 
  dplyr::select(Name, term,
         estimate) %>% 
  pivot_wider(names_from = term,
              values_from = estimate)

logistic_orz_3_nonlinear <- logistic_orz_3_nonlinear[,c(1,3,4,5)]

logistic_orz_3_nonlinear[,c("V_1_1","V_1_2","V_1_3",
                                  "V_2_2", "V_2_3",
                                  "V_3_3")] <- NA

for (i in 1:nrow(logistic_orz_3_nonlinear)) {
  for (j in 1:6) {
    logistic_orz_3_nonlinear[i, c("V_1_1","V_1_2","V_1_3",
                                     "V_2_2", "V_2_3",
                                     "V_3_3")[j]] <-
      vcov(glm(as.factor(PTB_spontaneous) ~
        rcs(CL, CL_quantile_3) + BMI_mother + Hx_PTB + GA_measurement, 
      data = singleton_final_nonlinear_3_all[singleton_final_nonlinear_3_all$Study == "orz",],
      family = binomial
      ))[2:4,2:4][lower.tri(vcov(glm(as.factor(PTB_spontaneous) ~
        rcs(CL, CL_quantile_3) + BMI_mother + Hx_PTB + GA_measurement, 
      data = singleton_final_nonlinear_3_all[singleton_final_nonlinear_3_all$Study == "orz",],
      family = binomial
      ))[2:4,2:4],diag = TRUE)][j]
  }
}
```

```{r}
# Model results for Patberg 2021
logistic_pat_3_nonlinear <- 
  glm(as.factor(PTB_spontaneous) ~
        rcs(CL, CL_quantile_3) + Age_mother + Hx_PTB + GA_measurement, 
      data = singleton_final_nonlinear_3_all[singleton_final_nonlinear_3_all$Study == "pat",],
      family = binomial
      ) %>% 
  tidy %>% 
  mutate(Name = "Patberg 2021") %>% 
  dplyr::select(Name, term,
         estimate) %>% 
  pivot_wider(names_from = term,
              values_from = estimate)

logistic_pat_3_nonlinear <- logistic_pat_3_nonlinear[,c(1,3,4,5)]

logistic_pat_3_nonlinear[,c("V_1_1","V_1_2","V_1_3",
                                  "V_2_2", "V_2_3",
                                  "V_3_3")] <- NA

for (i in 1:nrow(logistic_pat_3_nonlinear)) {
  for (j in 1:6) {
    logistic_pat_3_nonlinear[i, c("V_1_1","V_1_2","V_1_3",
                                     "V_2_2", "V_2_3",
                                     "V_3_3")[j]] <-
      vcov(glm(as.factor(PTB_spontaneous) ~
        rcs(CL, CL_quantile_3) + Age_mother + Hx_PTB + GA_measurement, 
      data = singleton_final_nonlinear_3_all[singleton_final_nonlinear_3_all$Study == "pat",],
      family = binomial
      ))[2:4,2:4][lower.tri(vcov(glm(as.factor(PTB_spontaneous) ~
        rcs(CL, CL_quantile_3) + Age_mother + Hx_PTB + GA_measurement, 
      data = singleton_final_nonlinear_3_all[singleton_final_nonlinear_3_all$Study == "pat",],
      family = binomial
      ))[2:4,2:4],diag = TRUE)][j]
  }
}
```

```{r}
# Model results for Farras Llobet 2020
logistic_bar_3_nonlinear <- 
  glm(as.factor(PTB_spontaneous) ~
        rcs(CL, CL_quantile_3) + Age_mother + BMI_mother + GA_measurement, 
      data = singleton_final_nonlinear_3_all[singleton_final_nonlinear_3_all$Study == "bar",],
      family = binomial
      ) %>% 
  tidy %>% 
  mutate(Name = "Farras Llobet 2020") %>% 
  dplyr::select(Name, term,
         estimate) %>% 
  pivot_wider(names_from = term,
              values_from = estimate)

logistic_bar_3_nonlinear <- logistic_bar_3_nonlinear[,c(1,3,4,5)]

logistic_bar_3_nonlinear[,c("V_1_1","V_1_2","V_1_3",
                                  "V_2_2", "V_2_3",
                                  "V_3_3")] <- NA

for (i in 1:nrow(logistic_bar_3_nonlinear)) {
  for (j in 1:6) {
    logistic_bar_3_nonlinear[i, c("V_1_1","V_1_2","V_1_3",
                                     "V_2_2", "V_2_3",
                                     "V_3_3")[j]] <-
      vcov(glm(as.factor(PTB_spontaneous) ~
        rcs(CL, CL_quantile_3) + Age_mother + BMI_mother + GA_measurement, 
      data = singleton_final_nonlinear_3_all[singleton_final_nonlinear_3_all$Study == "bar",],
      family = binomial
      ))[2:4,2:4][lower.tri(vcov(glm(as.factor(PTB_spontaneous) ~
        rcs(CL, CL_quantile_3) + Age_mother + BMI_mother + GA_measurement, 
      data = singleton_final_nonlinear_3_all[singleton_final_nonlinear_3_all$Study == "bar",],
      family = binomial
      ))[2:4,2:4],diag = TRUE)][j]
  }
}
```

```{r}
# Model results for Souka 2011
logistic_soa_3_nonlinear <- 
  glm(as.factor(PTB_spontaneous) ~
        rcs(CL, CL_quantile_3) + Age_mother + Nullipara + BMI_mother + GA_measurement, 
      data = singleton_final_nonlinear_3_all[singleton_final_nonlinear_3_all$Study == "soa",],
      family = binomial
      ) %>% 
  tidy %>% 
  mutate(Name = "Souka 2011") %>% 
  dplyr::select(Name, term,
         estimate) %>% 
  pivot_wider(names_from = term,
              values_from = estimate)

logistic_soa_3_nonlinear <- logistic_soa_3_nonlinear[,c(1,3,4,5)]

logistic_soa_3_nonlinear[,c("V_1_1","V_1_2","V_1_3",
                                  "V_2_2", "V_2_3",
                                  "V_3_3")] <- NA

for (i in 1:nrow(logistic_soa_3_nonlinear)) {
  for (j in 1:6) {
    logistic_soa_3_nonlinear[i, c("V_1_1","V_1_2","V_1_3",
                                     "V_2_2", "V_2_3",
                                     "V_3_3")[j]] <-
      vcov(glm(as.factor(PTB_spontaneous) ~
        rcs(CL, CL_quantile_3) + Age_mother + Nullipara + BMI_mother + GA_measurement, 
      data = singleton_final_nonlinear_3_all[singleton_final_nonlinear_3_all$Study == "soa",],
      family = binomial
      ))[2:4,2:4][lower.tri(vcov(glm(as.factor(PTB_spontaneous) ~
        rcs(CL, CL_quantile_3) + Age_mother + Nullipara + BMI_mother + GA_measurement, 
      data = singleton_final_nonlinear_3_all[singleton_final_nonlinear_3_all$Study == "soa",],
      family = binomial
      ))[2:4,2:4],diag = TRUE)][j]
  }
}
```

```{r}
# Model results for Souka 2019
logistic_sol_3_nonlinear <- 
  glm(as.factor(PTB_spontaneous) ~
        rcs(CL, CL_quantile_3) + Age_mother + Nullipara + BMI_mother + GA_measurement, 
      data = singleton_final_nonlinear_3_all[singleton_final_nonlinear_3_all$Study == "sol",],
      family = binomial
      ) %>% 
  tidy %>% 
  mutate(Name = "Souka 2019") %>% 
  dplyr::select(Name, term,
         estimate) %>% 
  pivot_wider(names_from = term,
              values_from = estimate)

logistic_sol_3_nonlinear <- logistic_sol_3_nonlinear[,c(1,3,4,5)]

logistic_sol_3_nonlinear[,c("V_1_1","V_1_2","V_1_3",
                                  "V_2_2", "V_2_3",
                                  "V_3_3")] <- NA

for (i in 1:nrow(logistic_sol_3_nonlinear)) {
  for (j in 1:6) {
    logistic_sol_3_nonlinear[i, c("V_1_1","V_1_2","V_1_3",
                                     "V_2_2", "V_2_3",
                                     "V_3_3")[j]] <-
      vcov(glm(as.factor(PTB_spontaneous) ~
        rcs(CL, CL_quantile_3) + Age_mother + Nullipara + BMI_mother + GA_measurement, 
      data = singleton_final_nonlinear_3_all[singleton_final_nonlinear_3_all$Study == "sol",],
      family = binomial
      ))[2:4,2:4][lower.tri(vcov(glm(as.factor(PTB_spontaneous) ~
        rcs(CL, CL_quantile_3) + Age_mother + Nullipara + BMI_mother + GA_measurement, 
      data = singleton_final_nonlinear_3_all[singleton_final_nonlinear_3_all$Study == "sol",],
      family = binomial
      ))[2:4,2:4],diag = TRUE)][j]
  }
}
```

```{r}
# Model results for Son 2016
logistic_son_3_nonlinear <- 
  glm(as.factor(PTB_spontaneous) ~
        rcs(CL, CL_quantile_3) + Age_mother + Nullipara + BMI_mother + GA_measurement, 
      data = singleton_final_nonlinear_3_all[singleton_final_nonlinear_3_all$Study == "son",],
      family = binomial
      ) %>% 
  tidy %>% 
  mutate(Name = "Son 2016") %>% 
  dplyr::select(Name, term,
         estimate) %>% 
  pivot_wider(names_from = term,
              values_from = estimate)

logistic_son_3_nonlinear <- logistic_son_3_nonlinear[,c(1,3,4,5)]

logistic_son_3_nonlinear[,c("V_1_1","V_1_2","V_1_3",
                                  "V_2_2", "V_2_3",
                                  "V_3_3")] <- NA

for (i in 1:nrow(logistic_son_3_nonlinear)) {
  for (j in 1:6) {
    logistic_son_3_nonlinear[i, c("V_1_1","V_1_2","V_1_3",
                                     "V_2_2", "V_2_3",
                                     "V_3_3")[j]] <-
      vcov(glm(as.factor(PTB_spontaneous) ~
        rcs(CL, CL_quantile_3) + Age_mother + Nullipara + BMI_mother + GA_measurement, 
      data = singleton_final_nonlinear_3_all[singleton_final_nonlinear_3_all$Study == "son",],
      family = binomial
      ))[2:4,2:4][lower.tri(vcov(glm(as.factor(PTB_spontaneous) ~
        rcs(CL, CL_quantile_3) + Age_mother + Nullipara + BMI_mother + GA_measurement, 
      data = singleton_final_nonlinear_3_all[singleton_final_nonlinear_3_all$Study == "son",],
      family = binomial
      ))[2:4,2:4],diag = TRUE)][j]
  }
}
```

```{r}
# Model results for Minis 2018
logistic_wit_3_nonlinear <- 
  glm(as.factor(PTB_spontaneous) ~
        rcs(CL, CL_quantile_3) + Age_mother + Nullipara + BMI_mother + GA_measurement, 
      data = singleton_final_nonlinear_3_all[singleton_final_nonlinear_3_all$Study == "wit",],
      family = binomial
      ) %>% 
  tidy %>% 
  mutate(Name = "Minis 2018") %>% 
  dplyr::select(Name, term,
         estimate) %>% 
  pivot_wider(names_from = term,
              values_from = estimate)

logistic_wit_3_nonlinear <- logistic_wit_3_nonlinear[,c(1,3,4,5)]

logistic_wit_3_nonlinear[,c("V_1_1","V_1_2","V_1_3",
                                  "V_2_2", "V_2_3",
                                  "V_3_3")] <- NA

for (i in 1:nrow(logistic_wit_3_nonlinear)) {
  for (j in 1:6) {
    logistic_wit_3_nonlinear[i, c("V_1_1","V_1_2","V_1_3",
                                     "V_2_2", "V_2_3",
                                     "V_3_3")[j]] <-
      vcov(glm(as.factor(PTB_spontaneous) ~
        rcs(CL, CL_quantile_3) + Age_mother + Nullipara + BMI_mother + GA_measurement, 
      data = singleton_final_nonlinear_3_all[singleton_final_nonlinear_3_all$Study == "wit",],
      family = binomial
      ))[2:4,2:4][lower.tri(vcov(glm(as.factor(PTB_spontaneous) ~
        rcs(CL, CL_quantile_3) + Age_mother + Nullipara + BMI_mother + GA_measurement, 
      data = singleton_final_nonlinear_3_all[singleton_final_nonlinear_3_all$Study == "wit",],
      family = binomial
      ))[2:4,2:4],diag = TRUE)][j]
  }
}
```

```{r}
# Model results for Du 2020
logistic_liu_3_nonlinear <- 
  glm(as.factor(PTB_spontaneous) ~
        rcs(CL, CL_quantile_3) + Age_mother + Nullipara + BMI_mother + GA_measurement, 
      data = singleton_final_nonlinear_3_all[singleton_final_nonlinear_3_all$Study == "liu",],
      family = binomial
      ) %>% 
  tidy %>% 
  mutate(Name = "Du 2020") %>% 
  dplyr::select(Name, term,
         estimate) %>% 
  pivot_wider(names_from = term,
              values_from = estimate)

logistic_liu_3_nonlinear <- logistic_liu_3_nonlinear[,c(1,3,4,5)]

logistic_liu_3_nonlinear[,c("V_1_1","V_1_2","V_1_3",
                                  "V_2_2", "V_2_3",
                                  "V_3_3")] <- NA

for (i in 1:nrow(logistic_liu_3_nonlinear)) {
  for (j in 1:6) {
    logistic_liu_3_nonlinear[i, c("V_1_1","V_1_2","V_1_3",
                                     "V_2_2", "V_2_3",
                                     "V_3_3")[j]] <-
      vcov(glm(as.factor(PTB_spontaneous) ~
        rcs(CL, CL_quantile_3) + Age_mother + Nullipara + BMI_mother + GA_measurement, 
      data = singleton_final_nonlinear_3_all[singleton_final_nonlinear_3_all$Study == "liu",],
      family = binomial
      ))[2:4,2:4][lower.tri(vcov(glm(as.factor(PTB_spontaneous) ~
        rcs(CL, CL_quantile_3) + Age_mother + Nullipara + BMI_mother + GA_measurement, 
      data = singleton_final_nonlinear_3_all[singleton_final_nonlinear_3_all$Study == "liu",],
      family = binomial
      ))[2:4,2:4],diag = TRUE)][j]
  }
}
```

```{r}
# Model results for Esplin 2017
logistic_num_3_nonlinear <- 
  glm(as.factor(PTB_spontaneous) ~
        rcs(CL, CL_quantile_3) + Age_mother + BMI_mother + GA_measurement, 
      data = singleton_final_nonlinear_3_all[singleton_final_nonlinear_3_all$Study == "num",],
      family = binomial
      ) %>% 
  tidy %>% 
  mutate(Name = "Esplin 2017") %>% 
  dplyr::select(Name, term,
         estimate) %>% 
  pivot_wider(names_from = term,
              values_from = estimate)

logistic_num_3_nonlinear <- logistic_num_3_nonlinear[,c(1,3,4,5)]

logistic_num_3_nonlinear[,c("V_1_1","V_1_2","V_1_3",
                                  "V_2_2", "V_2_3",
                                  "V_3_3")] <- NA

for (i in 1:nrow(logistic_num_3_nonlinear)) {
  for (j in 1:6) {
    logistic_num_3_nonlinear[i, c("V_1_1","V_1_2","V_1_3",
                                     "V_2_2", "V_2_3",
                                     "V_3_3")[j]] <-
      vcov(glm(as.factor(PTB_spontaneous) ~
        rcs(CL, CL_quantile_3) + Age_mother + BMI_mother + GA_measurement, 
      data = singleton_final_nonlinear_3_all[singleton_final_nonlinear_3_all$Study == "num",],
      family = binomial
      ))[2:4,2:4][lower.tri(vcov(glm(as.factor(PTB_spontaneous) ~
        rcs(CL, CL_quantile_3) + Age_mother + BMI_mother + GA_measurement, 
      data = singleton_final_nonlinear_3_all[singleton_final_nonlinear_3_all$Study == "num",],
      family = binomial
      ))[2:4,2:4],diag = TRUE)][j]
  }
}
```

```{r}
# Model results for Peixoto 2017
logistic_pei_3_nonlinear <- 
  glm(as.factor(PTB_spontaneous) ~
        rcs(CL, CL_quantile_3) + Age_mother + BMI_mother + Nullipara + GA_measurement, 
      data = singleton_final_nonlinear_3_all[singleton_final_nonlinear_3_all$Study == "pei",],
      family = binomial
      ) %>% 
  tidy %>% 
  mutate(Name = "Peixoto 2017") %>% 
  dplyr::select(Name, term,
         estimate) %>% 
  pivot_wider(names_from = term,
              values_from = estimate)

logistic_pei_3_nonlinear <- logistic_pei_3_nonlinear[,c(1,3,4,5)]

logistic_pei_3_nonlinear[,c("V_1_1","V_1_2","V_1_3",
                                  "V_2_2", "V_2_3",
                                  "V_3_3")] <- NA

for (i in 1:nrow(logistic_pei_3_nonlinear)) {
  for (j in 1:6) {
    logistic_pei_3_nonlinear[i, c("V_1_1","V_1_2","V_1_3",
                                     "V_2_2", "V_2_3",
                                     "V_3_3")[j]] <-
      vcov(glm(as.factor(PTB_spontaneous) ~
        rcs(CL, CL_quantile_3) + Age_mother + BMI_mother + Nullipara + GA_measurement, 
      data = singleton_final_nonlinear_3_all[singleton_final_nonlinear_3_all$Study == "pei",],
      family = binomial
      ))[2:4,2:4][lower.tri(vcov(glm(as.factor(PTB_spontaneous) ~
        rcs(CL, CL_quantile_3) + Age_mother + BMI_mother + Nullipara + GA_measurement, 
      data = singleton_final_nonlinear_3_all[singleton_final_nonlinear_3_all$Study == "pei",],
      family = binomial
      ))[2:4,2:4],diag = TRUE)][j]
  }
}
```

```{r}
# Model results for Puttanavijarn 2017
logistic_phu_3_nonlinear <- 
  glm(as.factor(PTB_spontaneous) ~
        rcs(CL, CL_quantile_3) + Age_mother + BMI_mother + Nullipara + GA_measurement, 
      data = singleton_final_nonlinear_3_all[singleton_final_nonlinear_3_all$Study == "phu",],
      family = binomial
      ) %>% 
  tidy %>% 
  mutate(Name = "Puttanavijarn 2017") %>% 
  dplyr::select(Name, term,
         estimate) %>% 
  pivot_wider(names_from = term,
              values_from = estimate)

logistic_phu_3_nonlinear <- logistic_phu_3_nonlinear[,c(1,3,4,5)]

logistic_phu_3_nonlinear[,c("V_1_1","V_1_2","V_1_3",
                                  "V_2_2", "V_2_3",
                                  "V_3_3")] <- NA

for (i in 1:nrow(logistic_phu_3_nonlinear)) {
  for (j in 1:6) {
    logistic_phu_3_nonlinear[i, c("V_1_1","V_1_2","V_1_3",
                                     "V_2_2", "V_2_3",
                                     "V_3_3")[j]] <-
      vcov(glm(as.factor(PTB_spontaneous) ~
        rcs(CL, CL_quantile_3) + Age_mother + BMI_mother + Nullipara + GA_measurement, 
      data = singleton_final_nonlinear_3_all[singleton_final_nonlinear_3_all$Study == "phu",],
      family = binomial
      ))[2:4,2:4][lower.tri(vcov(glm(as.factor(PTB_spontaneous) ~
        rcs(CL, CL_quantile_3) + Age_mother + BMI_mother + Nullipara + GA_measurement, 
      data = singleton_final_nonlinear_3_all[singleton_final_nonlinear_3_all$Study == "phu",],
      family = binomial
      ))[2:4,2:4],diag = TRUE)][j]
  }
}
```

```{r}
# Model results for Rosenbloom 2020
logistic_ros_3_nonlinear <- 
  glm(as.factor(PTB_spontaneous) ~
        rcs(CL, CL_quantile_3) + Age_mother + BMI_mother + Nullipara + GA_measurement, 
      data = singleton_final_nonlinear_3_all[singleton_final_nonlinear_3_all$Study == "ros",],
      family = binomial
      ) %>% 
  tidy %>% 
  mutate(Name = "Rosenbloom 2020") %>% 
  dplyr::select(Name, term,
         estimate) %>% 
  pivot_wider(names_from = term,
              values_from = estimate)

logistic_ros_3_nonlinear <- logistic_ros_3_nonlinear[,c(1,3,4,5)]

logistic_ros_3_nonlinear[,c("V_1_1","V_1_2","V_1_3",
                                  "V_2_2", "V_2_3",
                                  "V_3_3")] <- NA

for (i in 1:nrow(logistic_ros_3_nonlinear)) {
  for (j in 1:6) {
    logistic_ros_3_nonlinear[i, c("V_1_1","V_1_2","V_1_3",
                                     "V_2_2", "V_2_3",
                                     "V_3_3")[j]] <-
      vcov(glm(as.factor(PTB_spontaneous) ~
        rcs(CL, CL_quantile_3) + Age_mother + BMI_mother + Nullipara + GA_measurement, 
      data = singleton_final_nonlinear_3_all[singleton_final_nonlinear_3_all$Study == "ros",],
      family = binomial
      ))[2:4,2:4][lower.tri(vcov(glm(as.factor(PTB_spontaneous) ~
        rcs(CL, CL_quantile_3) + Age_mother + BMI_mother + Nullipara + GA_measurement, 
      data = singleton_final_nonlinear_3_all[singleton_final_nonlinear_3_all$Study == "ros",],
      family = binomial
      ))[2:4,2:4],diag = TRUE)][j]
  }
}
```

```{r}
# Combine all study results into one data frame
logistic_3_final_nonlinear <- 
  bind_rows(singleton_results_nonlinear_3,
            logistic_ban_3_nonlinear,
            logistic_bar_3_nonlinear,
            logistic_ceca_3_nonlinear,
            logistic_kaz_3_nonlinear,
            logistic_kcl_3_nonlinear,
            logistic_kaz_3_nonlinear,
            logistic_mirsh_3_nonlinear,
            logistic_ols_3_nonlinear,
            logistic_orz_3_nonlinear,
            logistic_soa_3_nonlinear,
            logistic_sol_3_nonlinear,
            logistic_pat_3_nonlinear,
            logistic_wit_3_nonlinear,
            logistic_liu_3_nonlinear,
            logistic_num_3_nonlinear,
            logistic_pei_3_nonlinear,
            logistic_phu_3_nonlinear,
            logistic_ros_3_nonlinear
  )
```


```{r}
# Multivariate meta-analysis of the spline coefficients
y_3 <- as.matrix(logistic_3_final_nonlinear[,c("rcs(CL, CL_quantile_3)CL",
                                                "rcs(CL, CL_quantile_3)CL'",
                                                "rcs(CL, CL_quantile_3)CL''")])

S_3 <- as.matrix(logistic_3_final_nonlinear[,c("V_1_1","V_1_2","V_1_3",
                                                        "V_2_2", "V_2_3",
                                                        "V_3_3")])

meta_multivariate_3 <- 
  mvmeta(y_3, 
         S_3,
         method = "reml")

# Save multivariate meta-analysis regression coefficients
b1 <- summary(meta_multivariate_3)$coef[1,1]
b2 <- summary(meta_multivariate_3)$coef[2,1]
b3 <- summary(meta_multivariate_3)$coef[3,1]
```

```{r}
# Get sample sizes for each study used in the nonlinear meta-analysis
singleton_final_nonlinear_3_all_results <- 
  singleton_final_nonlinear_3 %>%
  group_by(Name) %>%
  summarise(n = n()) %>%
  rbind(singleton_final_nonlinear_3_all %>% 
          filter(Name == "Banos 2018" & !is.na(CL) & !is.na(GA_measurement) & !is.na(PTB_spontaneous)) %>% 
          group_by(Name) %>% summarise(n = n())) %>% 
  rbind(singleton_final_nonlinear_3_all %>% 
          filter(Name == "Shennan unpublished" & !is.na(CL) & !is.na(GA_measurement) & !is.na(PTB_spontaneous) & !is.na(Nullipara) & !is.na(Hx_PTB)) %>% 
          group_by(Name) %>% summarise(n = n())) %>% 
  rbind(singleton_final_nonlinear_3_all %>% 
          filter(Name == "Ven 2016" & !is.na(CL) & !is.na(GA_measurement) & !is.na(PTB_spontaneous) & !is.na(Nullipara) & !is.na(Age_mother)) %>% 
          group_by(Name) %>% summarise(n = n())) %>% 
  rbind(singleton_final_nonlinear_3_all %>% 
          filter(Name == "Souza 2020" & !is.na(CL) & !is.na(GA_measurement) & !is.na(PTB_spontaneous) & !is.na(Age_mother)) %>% 
          group_by(Name) %>% summarise(n = n())) %>% 
  rbind(singleton_final_nonlinear_3_all %>% 
          filter(Name == "Mishra 2018" & !is.na(CL) & !is.na(GA_measurement) & !is.na(PTB_spontaneous) & !is.na(Age_mother)) %>% 
          group_by(Name) %>% summarise(n = n())) %>% 
  rbind(singleton_final_nonlinear_3_all %>% 
          filter(Name == "Olson-Chen 2018" & !is.na(CL) & !is.na(GA_measurement) & !is.na(PTB_spontaneous) & !is.na(Age_mother) & !is.na(Nullipara)) %>% 
          group_by(Name) %>% summarise(n = n())) %>% 
  rbind(singleton_final_nonlinear_3_all %>% 
          filter(Name == "Orzechowski 2014" & !is.na(CL) & !is.na(GA_measurement) & !is.na(PTB_spontaneous) & !is.na(BMI_mother) & !is.na(Hx_PTB)) %>% 
          group_by(Name) %>% summarise(n = n())) %>% 
  rbind(singleton_final_nonlinear_3_all %>% 
          filter(Name == "Patberg 2021" & !is.na(CL) & !is.na(GA_measurement) & !is.na(PTB_spontaneous) & !is.na(Age_mother) & !is.na(Hx_PTB)) %>% 
          group_by(Name) %>% summarise(n = n())) %>% 
  rbind(singleton_final_nonlinear_3_all %>% 
          filter(Name == "Farras Llobet 2020" & !is.na(CL) & !is.na(GA_measurement) & !is.na(PTB_spontaneous) & !is.na(Age_mother) & !is.na(BMI_mother)) %>% 
          group_by(Name) %>% summarise(n = n())) %>% 
  rbind(singleton_final_nonlinear_3_all %>% 
          filter(Name == "Souka 2011" & !is.na(CL) & !is.na(GA_measurement) & !is.na(PTB_spontaneous) & !is.na(Age_mother) & !is.na(Nullipara) & !is.na(BMI_mother)) %>% 
          group_by(Name) %>% summarise(n = n())) %>% 
  rbind(singleton_final_nonlinear_3_all %>% 
          filter(Name == "Souka 2019" & !is.na(CL) & !is.na(GA_measurement) & !is.na(PTB_spontaneous) & !is.na(Age_mother) & !is.na(Nullipara) & !is.na(BMI_mother)) %>% 
          group_by(Name) %>% summarise(n = n())) %>% 
  rbind(singleton_final_nonlinear_3_all %>% 
          filter(Name == "Son 2016" & !is.na(CL) & !is.na(GA_measurement) & !is.na(PTB_spontaneous) & !is.na(Age_mother) & !is.na(Nullipara) & !is.na(BMI_mother)) %>% 
          group_by(Name) %>% summarise(n = n())) %>% 
  rbind(singleton_final_nonlinear_3_all %>% 
          filter(Name == "Minis 2018" & !is.na(CL) & !is.na(GA_measurement) & !is.na(PTB_spontaneous) & !is.na(Age_mother) & !is.na(Nullipara) & !is.na(BMI_mother)) %>% 
          group_by(Name) %>% summarise(n = n())) %>% 
  rbind(singleton_final_nonlinear_3_all %>% 
          filter(Name == "Du 2020" & !is.na(CL) & !is.na(GA_measurement) & !is.na(PTB_spontaneous) & !is.na(Age_mother) & !is.na(Nullipara) & !is.na(BMI_mother)) %>% 
          group_by(Name) %>% summarise(n = n())) %>% 
  rbind(singleton_final_nonlinear_3_all %>% 
          filter(Name == "Esplin 2017" & !is.na(CL) & !is.na(GA_measurement) & !is.na(PTB_spontaneous) & !is.na(Age_mother) & !is.na(BMI_mother)) %>% 
          group_by(Name) %>% summarise(n = n())) %>% 
  rbind(singleton_final_nonlinear_3_all %>% 
          filter(Name == "Peixoto 2017" & !is.na(CL) & !is.na(GA_measurement) & !is.na(PTB_spontaneous) & !is.na(Age_mother) & !is.na(Nullipara) & !is.na(BMI_mother)) %>% 
          group_by(Name) %>% summarise(n = n())) %>% 
  rbind(singleton_final_nonlinear_3_all %>% 
          filter(Name == "Puttanavijarn 2017" & !is.na(CL) & !is.na(GA_measurement) & !is.na(PTB_spontaneous) & !is.na(Age_mother) & !is.na(Nullipara) & !is.na(BMI_mother)) %>% 
          group_by(Name) %>% summarise(n = n())) %>% 
  rbind(singleton_final_nonlinear_3_all %>% 
          filter(Name == "Rosenbloom 2020" & !is.na(CL) & !is.na(GA_measurement) & !is.na(PTB_spontaneous) & !is.na(Age_mother) & !is.na(Nullipara) & !is.na(BMI_mother)) %>% 
          group_by(Name) %>% summarise(n = n()))

# Print sample sizes for each study
singleton_final_nonlinear_3_all_results %>% arrange(Name) %>% 
  print(n = 22)

# Print total sample size
paste(c("Total participants:", sum(singleton_final_nonlinear_3_all_results$n)))
```

```{r}
# Summarize multivariate meta-analysis results
meta_multivariate_results_3 <- round(summary(meta_multivariate_3)$coef[,c(1,2,4,5,6)], digits = 4) %>% as.data.frame()
rownames(meta_multivariate_results_3) <- c("RCS1", "RCS2", "RCS3")
meta_multivariate_results_3 <- cbind(meta_multivariate_results_3, 
                                   data.frame(round(sqrt(diag(meta_multivariate_3$Psi)), digits = 4)))
names(meta_multivariate_results_3) <- c("Estimate", "Std. Error", "P. value", "95% CI Lower", "95% CI Upper", "Between-study heterogeneity (tau)")
meta_multivariate_results_3
```


```{r,fig.width=12,fig.height=9}
# Create the restricted spline transformations of CL, choose 4 knots at 28.2, 37, 43, 55
singleton_final_nonlinear_3$RCS <- rcs(singleton_final_nonlinear_3$CL, CL_quantile_3)

# Estimate the linear predictor for each individual 
# Centering the spline transformations by a useful reference value, i.e. CL = 40
spline_center_3 <-  rcs(c(40), CL_quantile_3) %>% as.vector()
singleton_final_nonlinear_3$predict <-
  b1 * (singleton_final_nonlinear_3$RCS[,1] %>% as.numeric() - spline_center_3[1]) + 
  b2 * (singleton_final_nonlinear_3$RCS[,2] %>% as.numeric() - spline_center_3[2]) + 
  b3 * (singleton_final_nonlinear_3$RCS[,3] %>% as.numeric() - spline_center_3[3]) %>% as.numeric()

# Calculate the variance of each prediction
# a^2vAR(x) + B^2VAR(y) + c^2Var(Z) + 2abCov(X,Y) + 2acCov(X, Z) + 2bcCov(Y,z)
singleton_final_nonlinear_3$predict_var <- 
  (meta_multivariate_3$vcov[1,1] * (singleton_final_nonlinear_3$RCS[,1] %>% as.numeric() - spline_center_3[1])^2) + 
  (meta_multivariate_3$vcov[2,2] * (singleton_final_nonlinear_3$RCS[,2] %>% as.numeric() - spline_center_3[2])^2) + 
  (meta_multivariate_3$vcov[3,3] * (singleton_final_nonlinear_3$RCS[,3] %>% as.numeric() - spline_center_3[3])^2) + 
  2 * meta_multivariate_3$vcov[1,2] * (singleton_final_nonlinear_3$RCS[,1] %>% as.numeric() - spline_center_3[1]) *
  (singleton_final_nonlinear_3$RCS[,2] %>% as.numeric() - spline_center_3[2]) + 
  2 * meta_multivariate_3$vcov[1,3] * (singleton_final_nonlinear_3$RCS[,1] %>% as.numeric() - spline_center_3[1]) *
  (singleton_final_nonlinear_3$RCS[,3] %>% as.numeric() - spline_center_3[3]) + 
  2 * meta_multivariate_3$vcov[2,3] * (singleton_final_nonlinear_3$RCS[,2] %>% as.numeric() - spline_center_3[2]) *
  (singleton_final_nonlinear_3$RCS[,3] %>% as.numeric() - spline_center_3[3]) %>% as.numeric()  

# Calculate the 95% CI of predictions  
singleton_final_nonlinear_3$predict_lci <-
  singleton_final_nonlinear_3$predict + qnorm(0.025) * sqrt(singleton_final_nonlinear_3$predict_var)

singleton_final_nonlinear_3$predict_uci <-
  singleton_final_nonlinear_3$predict + qnorm(0.975) * sqrt(singleton_final_nonlinear_3$predict_var)

# Plot multivariate meta-analysis results
singleton_final_nonlinear_3 %>% arrange(CL) %>% 
  ggplot() + 
  geom_line(aes(x = CL, y = exp(predict), color = "Restricted cubic spline"), lwd = 1) + 
  geom_ribbon(aes(x = CL, ymin = exp(predict_lci), ymax = exp(predict_uci), color = "95% Confidence Interval"),
              lty = 0, lwd = 1, alpha = 0.3) +
  scale_x_continuous(
    limits = c(10,70),
    breaks = c(seq(10, 70, by = 5))
  ) + 
  scale_y_continuous(
   limits = c(0, 35),
   breaks = c(seq(0, 35, by = 5)),
  ) +
  theme_bw() + 
  labs(y = "Odds Ratio", x = "Cervical length (mm)")+ 
  scale_color_manual(
    name = "",
    values = c("Restricted cubic spline" = "black", "95% Confidence Interval" = "black"),
    breaks = c("Restricted cubic spline", "95% Confidence Interval")
  ) + 
  theme(
    legend.position = "bottom",
    legend.key.width = unit(1.5, "cm"),
    text = element_text(size = 25)
  )

```

```{r}
# Tabulate odds ratios by cervical length values (from 10 to 70 mm, in increments of 5 mm)
singleton_final_nonlinear_3 %>% 
  arrange(CL) %>% 
  filter(CL %in% c(seq(10,70, by = 5))) %>% 
  select(CL, predict, predict_lci, predict_uci) %>% 
  unique() %>% 
  mutate_at(vars(predict, predict_lci, predict_uci), 
            ~ round(exp(.), digits = 2)) %>% 
  rename("Cervical length (mm)" = CL,
         "Odds Ratio" = predict,
         "95% CI Lower" = predict_lci,
         "95% CI Upper" = predict_uci
         ) %>% 
  flextable()
```


### Model 3b

Model with all potential prognostic factors, only including studies that include all predictors (also adjusted for GA at measurement)

Predictors: CL (Restricted cubic spline with 4 knots at 5th, 35th, 65th, and 95th percentiles) + Age_mother + Nullipara + BMI_mother + Hx_PTB + GA_measurement
```{r}
# Data preparation
singleton_final_nonlinear_4 <- 
  singleton_final %>%
  mutate(PTB_spontaneous = 
           PTB_spontaneous %>% 
           as.character() %>% 
           as.numeric
         ) %>% 
   filter(!Study %in% 
           c("fis",
             "gup",
             "kin",
             "pils",
             "weit",
             "ban",#no BMI_mother
             "kcl",#no BMI_mother
             "kaz",#no BMI_mother
             "ceca",#no BMI_mother
             "mirsh",#no BMI_mother
             "ols",#no BMI_mother
             "pat",#no BMI_mother
             "orz",#no Age_mother
             "bar",#no Hx_PTB
             "soa",#no Hx_PTB
             "sol",#no Hx_PTB
             "son",#no Hx_PTB
             "wit",#no Hx_PTB
             "liu",#no ppt with Hx_PTB = 1
             "num",#no ppt with Nullipara = 1
             "pei",#no ppt with Hx_PTB = 1
             "phu",#no ppt with Hx_PTB = 1
             "ros" #no ppt with Hx_PTB = 1
             )) %>% 
  select(Study, Name, PID, CL, GA_measurement, PTB_spontaneous,
         Age_mother, Nullipara, BMI_mother, Hx_PTB
         ) %>% 
  filter(!is.na(CL) & !is.na(GA_measurement) & !is.na(PTB_spontaneous) & 
           !is.na(Age_mother) & !is.na(Nullipara) & !is.na(BMI_mother) & !is.na(Hx_PTB)) 

# Determine quantiles of CL within the entire IPD (using locations suggested by Harrell)
# Will be used when fitting restricted cubic spline with 4 knots
CL_quantile_4 <- quantile(singleton_final_nonlinear_4$CL, 
                        na.rm = T, 
                        probs = c(0.05, 0.35, 0.65, 0.95)) %>% unname()
```

```{r}
# Print quantiles of CL for 4 knots
round(quantile(singleton_final_nonlinear_4$CL, 
                        na.rm = T, 
                        probs = c(0.05, 0.35, 0.65, 0.95)), digits = 2)
```

```{r}
# Nesting data by Study Name
singleton_nest_nonlinear_4 <- 
  singleton_final_nonlinear_4 %>% 
  group_by(Name) %>% 
  nest
```

```{r}
# Restricted cubic spline model function
model_nonlinear_4 <- function(df) {
  glm(as.factor(PTB_spontaneous) ~
        rcs(CL, CL_quantile_4) + GA_measurement + Age_mother + Nullipara + BMI_mother + Hx_PTB, data = df,
      family = binomial
      )
}
```

```{r}
# Fit RCS model to each study
singleton_nest_nonlinear_4 <- 
  singleton_nest_nonlinear_4 %>% 
  mutate(model = map(data, model_nonlinear_4))
```

```{r}
# Extract non-linear regression coefficients for multivariate meta-analysis in each study
singleton_results_nonlinear_4 <- 
  singleton_nest_nonlinear_4 %>% 
  mutate(tidy = map(model, broom::tidy)) %>% 
  unnest(tidy) %>% 
  select(Name,term,
         estimate) %>% 
  pivot_wider(names_from = term,
              values_from = estimate)

singleton_results_nonlinear_4 <- singleton_results_nonlinear_4[,c(1,3,4,5)]

# Extract covariance matrix for multivariate meta-analysis in each study
singleton_results_nonlinear_4[,c("V_1_1","V_1_2","V_1_3",
                                  "V_2_2", "V_2_3",
                                  "V_3_3")] <- NA

for (i in 1:nrow(singleton_results_nonlinear_4)) {
  for (j in 1:6) {
    singleton_results_nonlinear_4[i, c("V_1_1","V_1_2","V_1_3",
                                     "V_2_2", "V_2_3",
                                     "V_3_3")[j]] <-
      vcov(singleton_nest_nonlinear_4[[3]][[i]])[2:4,2:4][lower.tri(vcov(singleton_nest_nonlinear_4[[3]][[i]])[2:4,2:4],diag = TRUE)][j]
  }
}
```

```{r}
# Multivariate meta-analysis of the spline coefficients
y_4 <- as.matrix(singleton_results_nonlinear_4[,c("rcs(CL, CL_quantile_4)CL",
                                                "rcs(CL, CL_quantile_4)CL'",
                                                "rcs(CL, CL_quantile_4)CL''")])

S_4 <- as.matrix(singleton_results_nonlinear_4[,c("V_1_1","V_1_2","V_1_3",
                                                        "V_2_2", "V_2_3",
                                                        "V_3_3")])

meta_multivariate_4 <- 
  mvmeta(y_4, 
         S_4,
         method = "reml")

# Save multivariate meta-analysis regression coefficients
b1 <- summary(meta_multivariate_4)$coef[1,1]
b2 <- summary(meta_multivariate_4)$coef[2,1]
b3 <- summary(meta_multivariate_4)$coef[3,1]
```

```{r}
# Get sample sizes for each study used in the nonlinear meta-analysis
singleton_final_nonlinear_4 %>%
  group_by(Name) %>%
  summarise(n = n()) %>% 
  print(n = 4)

# Print total sample size
paste(c("Total participants:", nrow(singleton_final_nonlinear_4)))
```

```{r}
# Summarise multivariate meta-analysis results
meta_multivariate_results_4 <- round(summary(meta_multivariate_4)$coef[,c(1,2,4,5,6)], digits = 4) %>% as.data.frame()
rownames(meta_multivariate_results_4) <- c("RCS1", "RCS2", "RCS3")
meta_multivariate_results_4 <- cbind(meta_multivariate_results_4, 
                                   data.frame(round(sqrt(diag(meta_multivariate_4$Psi)), digits = 4)))
names(meta_multivariate_results_4) <- c("Estimate", "Std. Error", "P. value", "95% CI Lower", "95% CI Upper", "Between-study heterogeneity (tau)")
meta_multivariate_results_4
```

```{r,fig.width=12,fig.height=9}
# Create the restricted spline transformations of CL, choose 4 knots
singleton_final_nonlinear_4$RCS <- rcs(singleton_final_nonlinear_4$CL, CL_quantile_4)

# Estimate the linear predictor for each individual 
# Centering the spline transformations by a useful reference value, i.e. CL = 40
spline_center_4 <-  rcs(c(40), CL_quantile_4) %>% as.vector()
singleton_final_nonlinear_4$predict <-
  b1 * (singleton_final_nonlinear_4$RCS[,1] %>% as.numeric() - spline_center_4[1]) + 
  b2 * (singleton_final_nonlinear_4$RCS[,2] %>% as.numeric() - spline_center_4[2]) + 
  b3 * (singleton_final_nonlinear_4$RCS[,3] %>% as.numeric() - spline_center_4[3]) %>% as.numeric()

# Calculate the variance of each prediction
# a^2vAR(x) + B^2VAR(y) + c^2Var(Z) + 2abCov(X,Y) + 2acCov(X, Z) + 2bcCov(Y,z)
singleton_final_nonlinear_4$predict_var <- 
  (meta_multivariate_4$vcov[1,1] * (singleton_final_nonlinear_4$RCS[,1] %>% as.numeric() - spline_center_4[1])^2) + 
  (meta_multivariate_4$vcov[2,2] * (singleton_final_nonlinear_4$RCS[,2] %>% as.numeric() - spline_center_4[2])^2) + 
  (meta_multivariate_4$vcov[3,3] * (singleton_final_nonlinear_4$RCS[,3] %>% as.numeric() - spline_center_4[3])^2) + 
  2 * meta_multivariate_4$vcov[1,2] * (singleton_final_nonlinear_4$RCS[,1] %>% as.numeric() - spline_center_4[1]) *
  (singleton_final_nonlinear_4$RCS[,2] %>% as.numeric() - spline_center_4[2]) + 
  2 * meta_multivariate_4$vcov[1,3] * (singleton_final_nonlinear_4$RCS[,1] %>% as.numeric() - spline_center_4[1]) *
  (singleton_final_nonlinear_4$RCS[,3] %>% as.numeric() - spline_center_4[3]) + 
  2 * meta_multivariate_4$vcov[2,3] * (singleton_final_nonlinear_4$RCS[,2] %>% as.numeric() - spline_center_4[2]) *
  (singleton_final_nonlinear_4$RCS[,3] %>% as.numeric() - spline_center_4[3]) %>% as.numeric()  

# Calculate the 95% CI of predictions  
singleton_final_nonlinear_4$predict_lci <-
  singleton_final_nonlinear_4$predict + qnorm(0.025) * sqrt(singleton_final_nonlinear_4$predict_var)

singleton_final_nonlinear_4$predict_uci <-
  singleton_final_nonlinear_4$predict + qnorm(0.975) * sqrt(singleton_final_nonlinear_4$predict_var)

# Plot multivariate meta-analysis results
singleton_final_nonlinear_4 %>% arrange(CL) %>% 
  ggplot() + 
  geom_line(aes(x = CL, y = exp(predict), color = "Restricted cubic spline"), lwd = 1) + 
  geom_ribbon(aes(x = CL, ymin = exp(predict_lci), ymax = exp(predict_uci), color = "95% Confidence Interval"),
              lty = 0, lwd = 1, alpha = 0.3) +
  scale_x_continuous(
    limits = c(10,70),
    breaks = c(seq(10, 70, by = 5))
  ) + 
  scale_y_continuous(
   limits = c(0, 70),
   breaks = c(seq(0,70,10)),
  ) +
  theme_bw() + 
  labs(y = "Odds Ratio", x = "Cervical length (mm)")+ 
  scale_color_manual(
    name = "",
    values = c("Restricted cubic spline" = "black", "95% Confidence Interval" = "black"),
    breaks = c("Restricted cubic spline", "95% Confidence Interval")
  ) + 
  theme(
    legend.position = "bottom",
    legend.key.width = unit(1.5, "cm"),
    text = element_text(size = 25)
  )
  
```

```{r}
# Tabulate odds ratios by cervical length values (from 10 to 70 mm, in increments of 5 mm)
singleton_final_nonlinear_4 %>% 
  arrange(CL) %>% 
  filter(CL %in% c(seq(10,70, by = 5))) %>% 
  select(CL, predict, predict_lci, predict_uci) %>% 
  unique() %>% 
  mutate_at(vars(predict, predict_lci, predict_uci), 
            ~ round(exp(.), digits = 2)) %>% 
  rename("Cervical length (mm)" = CL,
         "Odds Ratio" = predict,
         "95% CI Lower" = predict_lci,
         "95% CI Upper" = predict_uci
         ) %>% 
  flextable()
```

### All four primary outcome models on the same plot
```{r,fig.width=12,fig.height=9}
# Plot all models together
singleton_final_nonlinear %>% arrange(CL) %>% 
  ggplot() + 
  geom_line(aes(x = CL, y = exp(predict), color = "Model 1"), lwd = 1) + 
  geom_line(mapping = aes(x = CL, y = exp(predict), color = "Model 2"),
            data = singleton_final_nonlinear_2, lwd = 1) + 
  geom_line(mapping = aes(x = CL, y = exp(predict), color = "Model 3a"),
            data = singleton_final_nonlinear_3, lwd = 1) + 
  geom_line(mapping = aes(x = CL, y = exp(predict), color = "Model 3b"),
            data = singleton_final_nonlinear_4, lwd = 1) + 
  scale_x_continuous(
    limits = c(10,70),
    breaks = c(seq(10, 70, by = 5))
  ) + 
  scale_y_continuous(
   limits = c(0, 40),
   breaks = c(seq(0, 40,5)),
  ) +
  scale_color_brewer(
    name = "",
    palette = "Dark2"
  ) +
  theme_bw() + 
  labs(y = "Odds Ratio", x = "Cervical length (mm)") + 
  theme(
    legend.position = "bottom",
    legend.key.width = unit(1.5, "cm"),
    text = element_text(size = 25)
  )
```


## Secondary outcomes

All models include only cervical length as a predictor, adjusted for GA at measurement

### Any Preterm Birth <37 weeks' GA

```{r}
# Data preparation
singleton_final_nonlinear_PTB <- 
  singleton_final %>%
  mutate(PTB = 
           PTB %>% 
           as.character() %>% 
           as.numeric
         ) %>% 
   filter(!Study %in% c(#"fis",
                       #"gup"#,
                       "kin",
                       "weit"
                       )) %>% 
  select(Study, Name, PID, CL, GA_measurement, PTB
         ) %>% 
  filter(!is.na(CL) & !is.na(GA_measurement) & !is.na(PTB)) 

# Determine quantiles of CL within the entire IPD (using locations suggested by Harrell)
# Will be used when fitting restricted cubic spline with 4 knots
CL_quantile_PTB <- quantile(singleton_final_nonlinear_PTB$CL, 
                        na.rm = T, 
                        probs = c(0.05, 0.35, 0.65, 0.95)) %>% unname()
```

```{r}
# Print quantiles of CL for 4 knots
round(quantile(singleton_final_nonlinear_PTB$CL, 
                        na.rm = T, 
                        probs = c(0.05, 0.35, 0.65, 0.95)), digits = 2)
```

```{r}
# Nesting data by Study Name
singleton_nest_nonlinear_PTB <- 
  singleton_final_nonlinear_PTB %>% 
  group_by(Name) %>% 
  nest
```

```{r}
# Restricted cubic spline model function
model_nonlinear_PTB <- function(df) {
  glm(as.factor(PTB) ~
        rcs(CL, CL_quantile_PTB) + GA_measurement, data = df,
      family = binomial
      )
}
```

```{r}
# Fit RCS model to each study
singleton_nest_nonlinear_PTB <- 
  singleton_nest_nonlinear_PTB %>% 
  mutate(model = map(data, model_nonlinear_PTB))
```

```{r}
# Extract non-linear regression coefficients for multivariate meta-analysis in each study
singleton_results_nonlinear_PTB <- 
  singleton_nest_nonlinear_PTB %>% 
  mutate(tidy = map(model, broom::tidy)) %>% 
  unnest(tidy) %>% 
  select(Name,term,
         estimate) %>% 
  pivot_wider(names_from = term,
              values_from = estimate)

singleton_results_nonlinear_PTB <- singleton_results_nonlinear_PTB[,c(1,3,4,5)]

# Extract covariance matrix for multivariate meta-analysis in each study
singleton_results_nonlinear_PTB[,c("V_1_1","V_1_2","V_1_3",
                                  "V_2_2", "V_2_3",
                                  "V_3_3")] <- NA

for (i in 1:nrow(singleton_results_nonlinear_PTB)) {
  for (j in 1:6) {
    singleton_results_nonlinear_PTB[i, c("V_1_1","V_1_2","V_1_3",
                                     "V_2_2", "V_2_3",
                                     "V_3_3")[j]] <-
      vcov(singleton_nest_nonlinear_PTB[[3]][[i]])[2:4,2:4][lower.tri(vcov(singleton_nest_nonlinear_PTB[[3]][[i]])[2:4,2:4],diag = TRUE)][j]
  }
}
```

```{r}
# Multivariate meta-analysis of the spline coefficients
y_PTB <- as.matrix(singleton_results_nonlinear_PTB[,c("rcs(CL, CL_quantile_PTB)CL",
                                                "rcs(CL, CL_quantile_PTB)CL'",
                                                "rcs(CL, CL_quantile_PTB)CL''")])

S_PTB <- as.matrix(singleton_results_nonlinear_PTB[,c("V_1_1","V_1_2","V_1_3",
                                                        "V_2_2", "V_2_3",
                                                        "V_3_3")])

meta_multivariate_PTB <- 
  mvmeta(y_PTB, 
         S_PTB,
         method = "reml")

# Save multivariate meta-analysis regression coefficients
b1 <- summary(meta_multivariate_PTB)$coef[1,1]
b2 <- summary(meta_multivariate_PTB)$coef[2,1]
b3 <- summary(meta_multivariate_PTB)$coef[3,1]
```

```{r}
# Get sample sizes for each study used in the nonlinear meta-analysis
singleton_final_nonlinear_PTB %>%
  group_by(Name) %>%
  summarise(n = n())%>% 
  print(n = 25)

# Print total sample size
paste(c("Total participants:", nrow(singleton_final_nonlinear_PTB)))
```

```{r}
# Summarise multivariate meta-analysis results
meta_multivariate_results_PTB <- round(summary(meta_multivariate_PTB)$coef[,c(1,2,4,5,6)], digits = 4) %>% as.data.frame()
rownames(meta_multivariate_results_PTB) <- c("RCS1", "RCS2", "RCS3")
meta_multivariate_results_PTB <- cbind(meta_multivariate_results_PTB, 
                                   data.frame(round(sqrt(diag(meta_multivariate_PTB$Psi)), digits = 4)))
names(meta_multivariate_results_PTB) <- c("Estimate", "Std. Error", "P. value", "95% CI Lower", "95% CI Upper", "Between-study heterogeneity (tau)")
meta_multivariate_results_PTB
```


```{r,fig.width=12,fig.height=9}
# Create the restricted spline transformations of CL, choose 4 knots at 28.2, 37, 43, 55
singleton_final_nonlinear_PTB$RCS <- rcs(singleton_final_nonlinear_PTB$CL, CL_quantile_PTB)

# Estimate the linear predictor for each individual 
# Centering the spline transformations by a useful reference value, i.e. CL = 40
spline_center_PTB <-  rcs(c(40), CL_quantile_PTB) %>% as.vector()
singleton_final_nonlinear_PTB$predict <-
  b1 * (singleton_final_nonlinear_PTB$RCS[,1] %>% as.numeric() - spline_center_PTB[1]) + 
  b2 * (singleton_final_nonlinear_PTB$RCS[,2] %>% as.numeric() - spline_center_PTB[2]) + 
  b3 * (singleton_final_nonlinear_PTB$RCS[,3] %>% as.numeric() - spline_center_PTB[3]) %>% as.numeric()

# Calculate the variance of each prediction
# a^2vAR(x) + B^2VAR(y) + c^2Var(Z) + 2abCov(X,Y) + 2acCov(X, Z) + 2bcCov(Y,z)
singleton_final_nonlinear_PTB$predict_var <- 
  (meta_multivariate_PTB$vcov[1,1] * (singleton_final_nonlinear_PTB$RCS[,1] %>% as.numeric() - spline_center_PTB[1])^2) + 
  (meta_multivariate_PTB$vcov[2,2] * (singleton_final_nonlinear_PTB$RCS[,2] %>% as.numeric() - spline_center_PTB[2])^2) + 
  (meta_multivariate_PTB$vcov[3,3] * (singleton_final_nonlinear_PTB$RCS[,3] %>% as.numeric() - spline_center_PTB[3])^2) + 
  2 * meta_multivariate_PTB$vcov[1,2] * (singleton_final_nonlinear_PTB$RCS[,1] %>% as.numeric() - spline_center_PTB[1]) *
  (singleton_final_nonlinear_PTB$RCS[,2] %>% as.numeric() - spline_center_PTB[2]) + 
  2 * meta_multivariate_PTB$vcov[1,3] * (singleton_final_nonlinear_PTB$RCS[,1] %>% as.numeric() - spline_center_PTB[1]) *
  (singleton_final_nonlinear_PTB$RCS[,3] %>% as.numeric() - spline_center_PTB[3]) + 
  2 * meta_multivariate_PTB$vcov[2,3] * (singleton_final_nonlinear_PTB$RCS[,2] %>% as.numeric() - spline_center_PTB[2]) *
  (singleton_final_nonlinear_PTB$RCS[,3] %>% as.numeric() - spline_center_PTB[3]) %>% as.numeric()  

# Calculate the 95% CI of predictions  
singleton_final_nonlinear_PTB$predict_lci <-
  singleton_final_nonlinear_PTB$predict + qnorm(0.025) * sqrt(singleton_final_nonlinear_PTB$predict_var)

singleton_final_nonlinear_PTB$predict_uci <-
  singleton_final_nonlinear_PTB$predict + qnorm(0.975) * sqrt(singleton_final_nonlinear_PTB$predict_var)

# Plot multivariate meta-analysis results
singleton_final_nonlinear_PTB %>% arrange(CL) %>% 
  ggplot() + 
  geom_line(aes(x = CL, y = exp(predict), color = "Restricted cubic spline"), lwd = 1) +
  geom_ribbon(aes(x = CL, ymin = exp(predict_lci), ymax = exp(predict_uci), color = "95% Confidence Interval"),
              lty = 0, lwd = 1, alpha = 0.3) + 
  scale_x_continuous(
    limits = c(10,70),
    breaks = c(seq(10, 70, by = 5))
  ) + 
  scale_y_continuous(
   limits = c(0,20),
   breaks = c(seq(0,20,5))
  ) +
  theme_bw() + 
  labs(y = "Odds Ratio", x = "Cervical length (mm)")+ 
  scale_color_manual(
    name = "",
    values = c("Restricted cubic spline" = "black", "95% Confidence Interval" = "black"),
    breaks = c("Restricted cubic spline", "95% Confidence Interval")
  ) + 
  theme(
    legend.position = "bottom",
    legend.key.width = unit(1.5, "cm"),
    text = element_text(size = 25)
  )
  
```

```{r}
# Tabulate odds ratios by cervical length values (from 10 to 70 mm, in increments of 5 mm)
singleton_final_nonlinear_PTB %>% 
  arrange(CL) %>% 
  filter(CL %in% c(seq(10,70, by = 5))) %>% 
  select(CL, predict, predict_lci, predict_uci) %>% 
  unique() %>% 
  mutate_at(vars(predict, predict_lci, predict_uci), 
            ~ round(exp(.), digits = 2)) %>% 
  rename("Cervical length (mm)" = CL,
         "Odds Ratio" = predict,
         "95% CI Lower" = predict_lci,
         "95% CI Upper" = predict_uci
         ) %>% 
  flextable()
```

### Spontaneous Preterm Birth < 34 weeks' GA

```{r}
# Data preparation
singleton_final_nonlinear <- 
  singleton_final %>%
  mutate(PTB_spontaneous = 
           PTB_spontaneous %>% 
           as.character() %>% 
           as.numeric()
         ) %>% 
  mutate(PTB_spontaneous_less_34 =
           ifelse(PTB_spontaneous == 1 &
                    GA_delivery < 34, 1, 0)) %>%
   filter(!Study %in% 
            c("fis",
              "gup",
              "kin",
              "pils",
              "weit")) %>% 
  select(Study, Name, PID, CL, GA_measurement, PTB_spontaneous_less_34
         ) %>% 
  filter(!is.na(CL) & !is.na(GA_measurement) & !is.na(PTB_spontaneous_less_34)) 

# Determine quantiles of CL within the entire IPD (using locations suggested by Harrell)
# Will be used when fitting restricted cubic spline with 4 knots
CL_quantile <- quantile(singleton_final_nonlinear$CL, 
                        na.rm = T, 
                        probs = c(0.05, 0.35, 0.65, 0.95)) %>% unname()
```

```{r}
# The table show the number of spontaneous preterm birth less 34 week of gestation (after excluding those with missing data):
singleton_final %>% 
  filter(!Study %in% c("fis",
                       "gup", 
                       "kin",
                       "pils",
                       "weit"
         )) %>% 
  select(Study, Name, PID, CL, GA_measurement, PTB_spontaneous, GA_delivery,
         ) %>% 
  filter(!is.na(CL) & !is.na(GA_measurement) & !is.na(PTB_spontaneous) & !is.na(GA_delivery)) %>% 
  mutate(less_than_34 =
           case_when(PTB_spontaneous == 1 & GA_delivery > 34 ~ "SPTB >34 weeks",
                     PTB_spontaneous == 1 & GA_delivery <= 34 ~ "SPTB =< 34 weeks",
                      is.na(PTB_spontaneous) ~ "Missing",
                     .default = "Not SPTB") %>% 
           as.factor()) %>%
  select(Name,
         less_than_34) %>%
  tbl_summary(by = less_than_34,
              statistic = 
                list(all_continuous() ~ "{mean} ({sd})",
                     all_categorical() ~ "{n}")) %>% 
  add_overall() %>%
  add_n() %>%
  as_flex_table() %>%
  flextable::border_inner_h() %>%
  flextable::border_inner_v() %>% autofit()
  
```

```{r}
# Print quantiles of CL for 4 knots
round(quantile(singleton_final_nonlinear$CL, 
                        na.rm = T, 
                        probs = c(0.05, 0.35, 0.65, 0.95)), digits = 2)
```

```{r}
# Nesting data by Study Name
singleton_nest_nonlinear <- 
  singleton_final_nonlinear %>% 
  group_by(Name) %>% 
  nest
```

```{r}
# Restricted cubic spline model function
model_nonlinear <- function(df) {
  glm(as.factor(PTB_spontaneous_less_34) ~ 
          rcs(CL, CL_quantile) + GA_measurement,
        data = df,
        family = binomial
      )
}
```

```{r}
# Fit RCS model to each study
singleton_nest_nonlinear <- 
  singleton_nest_nonlinear %>% 
  mutate(model = map(data, model_nonlinear))
```

```{r}
# Extract non-linear regression coefficients for multivariate meta-analysis in each study
singleton_results_nonlinear <- 
  singleton_nest_nonlinear %>% 
  mutate(tidy = map(model, broom::tidy)) %>% 
  unnest(tidy) %>% 
  select(Name,term,
         estimate) %>% 
  pivot_wider(names_from = term,
              values_from = estimate) 

singleton_results_nonlinear <- singleton_results_nonlinear[,c(1,3,4,5)]

# Extract covariance matrix for multivariate meta-analysis in each study
singleton_results_nonlinear[,c("V_1_1","V_1_2","V_1_3",
                                  "V_2_2", "V_2_3",
                                  "V_3_3")] <- NA

for (i in 1:nrow(singleton_results_nonlinear)) {
  for (j in 1:6) {
    singleton_results_nonlinear[i, c("V_1_1","V_1_2","V_1_3",
                                     "V_2_2", "V_2_3",
                                     "V_3_3")[j]] <-
      vcov(singleton_nest_nonlinear[[3]][[i]])[2:4,2:4][lower.tri(vcov(singleton_nest_nonlinear[[3]][[i]])[2:4,2:4],diag = TRUE)][j]
  }
}
```

```{r}
# Multivariate meta-analysis of the spline coefficients
y <- as.matrix(singleton_results_nonlinear[,c("rcs(CL, CL_quantile)CL",
                                                "rcs(CL, CL_quantile)CL'",
                                                "rcs(CL, CL_quantile)CL''")])

S <- as.matrix(singleton_results_nonlinear[,c("V_1_1","V_1_2","V_1_3",
                                                        "V_2_2", "V_2_3",
                                                        "V_3_3")])

meta_multivariate <- 
  mvmeta(y, 
         S,
         method = "reml")

# Save multivariate meta-analysis regression coefficients
b1 <- summary(meta_multivariate)$coef[1,1]
b2 <- summary(meta_multivariate)$coef[2,1]
b3 <- summary(meta_multivariate)$coef[3,1]
```

```{r}
# Get sample sizes for each study used in the nonlinear meta-analysis
singleton_final_nonlinear %>%
  group_by(Name) %>%
  summarise(n = n()) %>%
  filter(Name %in% 
           singleton_results_nonlinear$Name[!is.na(singleton_results_nonlinear$`rcs(CL, CL_quantile)CL`)]) %>% 
  print(n = 22)

# Print total sample size
paste(c("Total participants:", nrow(singleton_final_nonlinear %>%
    filter(Name %in% 
           singleton_results_nonlinear$Name[!is.na(singleton_results_nonlinear$`rcs(CL, CL_quantile)CL`)]))))
```

```{r}
# Summarise multivariate meta-analysis results
meta_multivariate_results <- round(summary(meta_multivariate)$coef[,c(1,2,4,5,6)], digits = 4) %>% as.data.frame()
rownames(meta_multivariate_results) <- c("RCS1", "RCS2", "RCS3")
meta_multivariate_results <- cbind(meta_multivariate_results, 
                                   data.frame(round(sqrt(diag(meta_multivariate$Psi)), digits = 4)))
names(meta_multivariate_results) <- c("Estimate", "Std. Error", "P. value", "95% CI Lower", "95% CI Upper", "Between-study heterogeneity (tau)")
meta_multivariate_results
```

```{r,fig.width=12,fig.height=9}
# Create the restricted spline transformations of CL, choose 4 knots at 28.2, 37, 43, 55
singleton_final_nonlinear$RCS <- rcs(singleton_final_nonlinear$CL, CL_quantile)

# Estimate the linear predictor for each individual 
# Centering the spline transformations by a useful reference value, i.e. CL = 40
spline_center <-  rcs(c(40), CL_quantile) %>% as.vector()
singleton_final_nonlinear$predict <-
  b1 * (singleton_final_nonlinear$RCS[,1] %>% as.numeric() - spline_center[1]) + 
  b2 * (singleton_final_nonlinear$RCS[,2] %>% as.numeric() - spline_center[2]) + 
  b3 * (singleton_final_nonlinear$RCS[,3] %>% as.numeric() - spline_center[3]) %>% as.numeric()

# Calculate the variance of each prediction
# a^2vAR(x) + B^2VAR(y) + c^2Var(Z) + 2abCov(X,Y) + 2acCov(X, Z) + 2bcCov(Y,z)
singleton_final_nonlinear$predict_var <- 
  (meta_multivariate$vcov[1,1] * (singleton_final_nonlinear$RCS[,1] %>% as.numeric() - spline_center[1])^2) + 
  (meta_multivariate$vcov[2,2] * (singleton_final_nonlinear$RCS[,2] %>% as.numeric() - spline_center[2])^2) + 
  (meta_multivariate$vcov[3,3] * (singleton_final_nonlinear$RCS[,3] %>% as.numeric() - spline_center[3])^2) + 
  2 * meta_multivariate$vcov[1,2] * (singleton_final_nonlinear$RCS[,1] %>% as.numeric() - spline_center[1]) *
  (singleton_final_nonlinear$RCS[,2] %>% as.numeric() - spline_center[2]) + 
  2 * meta_multivariate$vcov[1,3] * (singleton_final_nonlinear$RCS[,1] %>% as.numeric() - spline_center[1]) *
  (singleton_final_nonlinear$RCS[,3] %>% as.numeric() - spline_center[3]) + 
  2 * meta_multivariate$vcov[2,3] * (singleton_final_nonlinear$RCS[,2] %>% as.numeric() - spline_center[2]) *
  (singleton_final_nonlinear$RCS[,3] %>% as.numeric() - spline_center[3]) %>% as.numeric()  

# Calculate the 95% CI of predictions  
singleton_final_nonlinear$predict_lci <-
  singleton_final_nonlinear$predict + qnorm(0.025) * sqrt(singleton_final_nonlinear$predict_var)

singleton_final_nonlinear$predict_uci <-
  singleton_final_nonlinear$predict + qnorm(0.975) * sqrt(singleton_final_nonlinear$predict_var)

# Plot multivariate meta-analysis results
singleton_final_nonlinear %>% arrange(CL) %>% 
  ggplot() + 
  geom_line(aes(x = CL, y = exp(predict), color = "Restricted cubic spline"), lwd = 1) + 
  geom_ribbon(aes(x = CL, ymin = exp(predict_lci), ymax = exp(predict_uci), color = "95% Confidence Interval"),
              lty = 0, lwd = 1, alpha = 0.3) +
  scale_x_continuous(
    limits = c(10,70),
    breaks = c(seq(10, 70, by = 5))
  ) + 
  scale_y_continuous(
   limits = c(0, 80),
   breaks = c(seq(0, 80, by = 20)),
  ) +
  theme_bw() + 
  labs(y = "Odds Ratio", x = "Cervical length (mm)")+ 
  scale_color_manual(
    name = "",
    values = c("Restricted cubic spline" = "black", "95% Confidence Interval" = "black"),
    breaks = c("Restricted cubic spline", "95% Confidence Interval")
  ) + 
  theme(
    legend.position = "bottom",
    legend.key.width = unit(1.5, "cm"),
    text = element_text(size = 25)
  )

# Save data for later
singleton_final_nonlinear_SPTB_34<- singleton_final_nonlinear
```

### Spontaneous Preterm Birth < 30 weeks' GA

```{r}
# Data preparation
singleton_final_nonlinear <- 
  singleton_final %>%
  mutate(PTB_spontaneous = 
           PTB_spontaneous %>% 
           as.character() %>% 
           as.numeric()
         ) %>% 
  mutate(PTB_spontaneous_less_30 =
           ifelse(PTB_spontaneous == 1 &
                    GA_delivery < 30,1,0)) %>% 
  filter(!Study %in% c("fis",
                       "gup", 
                       "kin",
                       "pils",
                       "weit",
         "mirsh",# only one event
         "phu",# only one event
         "liu"#, zero event
         # "ceca"#only 4 events
         )) %>% 
  select(Study, Name, PID, CL, GA_measurement, PTB_spontaneous_less_30
         ) %>% 
  filter(!is.na(CL) & !is.na(GA_measurement) & !is.na(PTB_spontaneous_less_30)) 

# Determine quantiles of CL within the entire IPD (using locations suggested by Harrell)
# Will be used when fitting restricted cubic spline with 4 knots
CL_quantile <- quantile(singleton_final_nonlinear$CL, 
                        na.rm = T, 
                        probs = c(0.05, 0.35, 0.65, 0.95)) %>% unname()
```

```{r}
# The table show the number of spontaneous preterm births less 30 week of gestation  (after excluding those with missing data):
singleton_final %>% 
  filter(!Study %in% c("fis",
                       "gup", 
                       "kin",
                       "pils",
                       "weit"
         )) %>% 
  select(Study, Name, PID, CL, GA_measurement, PTB_spontaneous, GA_delivery,
         ) %>% 
  filter(!is.na(CL) & !is.na(GA_measurement) & !is.na(PTB_spontaneous) & !is.na(GA_delivery)) %>% 
  mutate(less_than_30 =
           case_when(PTB_spontaneous == 1 & GA_delivery > 30 ~ "SPTB >30 weeks",
                     PTB_spontaneous == 1 & GA_delivery <= 30 ~ "SPTB =< 30 weeks",
                      is.na(PTB_spontaneous) | is.na(GA_delivery) ~ "Missing",
                     .default = "Not SPTB") %>% 
           as.factor()) %>%
  select(Name,
         less_than_30) %>%
  tbl_summary(by = less_than_30,
              statistic = 
                list(all_continuous() ~ "{mean} ({sd})",
                     all_categorical() ~ "{n}")) %>% 
  add_overall() %>%
  add_n() %>%
  as_flex_table() %>%
  flextable::border_inner_h() %>%
  flextable::border_inner_v() %>% autofit()
  
```

```{r}
# Print quantiles of CL for 4 knots
round(quantile(singleton_final_nonlinear$CL, 
                        na.rm = T, 
                        probs = c(0.05, 0.35, 0.65, 0.95)), digits = 2)
```

```{r}
# Nesting data by Study Name
singleton_nest_nonlinear <- 
  singleton_final_nonlinear %>% 
  group_by(Name) %>% 
  nest
```

```{r}
# Restricted cubic spline model function
model_nonlinear <- function(df) {
  glm(as.factor(PTB_spontaneous_less_30) ~ 
          rcs(CL, CL_quantile) + GA_measurement,
        data = df,
        family = binomial
      )
}
```

```{r}
# Fit RCS model to each study
singleton_nest_nonlinear <- 
  singleton_nest_nonlinear %>% 
  mutate(model = map(data, model_nonlinear))
```

```{r}
# Extract non-linear regression coefficients for multivariate meta-analysis in each study
singleton_results_nonlinear <- 
  singleton_nest_nonlinear %>% 
  mutate(tidy = map(model, broom::tidy)) %>% 
  unnest(tidy) %>% 
  select(Name,term,
         estimate) %>% 
  pivot_wider(names_from = term,
              values_from = estimate) 

singleton_results_nonlinear <- singleton_results_nonlinear[,c(1,3,4,5)]

# Extract covariance matrix for multivariate meta-analysis in each study
singleton_results_nonlinear[,c("V_1_1","V_1_2","V_1_3",
                                  "V_2_2", "V_2_3",
                                  "V_3_3")] <- NA

for (i in 1:nrow(singleton_results_nonlinear)) {
  for (j in 1:6) {
    singleton_results_nonlinear[i, c("V_1_1","V_1_2","V_1_3",
                                     "V_2_2", "V_2_3",
                                     "V_3_3")[j]] <-
      vcov(singleton_nest_nonlinear[[3]][[i]])[2:4,2:4][lower.tri(vcov(singleton_nest_nonlinear[[3]][[i]])[2:4,2:4],diag = TRUE)][j]
  }
}
```

```{r}
# Multivariate meta-analysis of the spline coefficients
y <- as.matrix(singleton_results_nonlinear[,c("rcs(CL, CL_quantile)CL",
                                                "rcs(CL, CL_quantile)CL'",
                                                "rcs(CL, CL_quantile)CL''")])

S <- as.matrix(singleton_results_nonlinear[,c("V_1_1","V_1_2","V_1_3",
                                                        "V_2_2", "V_2_3",
                                                        "V_3_3")])

meta_multivariate <- 
  mvmeta(y, 
         S,
         method = "reml")

# Save multivariate meta-analysis regression coefficients
b1 <- summary(meta_multivariate)$coef[1,1]
b2 <- summary(meta_multivariate)$coef[2,1]
b3 <- summary(meta_multivariate)$coef[3,1]
```

```{r}
# Get sample sizes for each study used in the nonlinear meta-analysis
singleton_final_nonlinear %>%
  group_by(Name) %>%
  summarise(n = n()) %>%
  filter(Name %in% 
           singleton_results_nonlinear$Name[!is.na(singleton_results_nonlinear$`rcs(CL, CL_quantile)CL`)]) %>% 
  print(n = 19)

# Print total sample size
paste(c("Total participants:", nrow(singleton_final_nonlinear %>%
    filter(Name %in% 
           singleton_results_nonlinear$Name[!is.na(singleton_results_nonlinear$`rcs(CL, CL_quantile)CL`)]))))
```

```{r}
# Summarise multivariate meta-analysis results
meta_multivariate_results <- round(summary(meta_multivariate)$coef[,c(1,2,4,5,6)], digits = 4) %>% as.data.frame()
rownames(meta_multivariate_results) <- c("RCS1", "RCS2", "RCS3")
meta_multivariate_results <- cbind(meta_multivariate_results, 
                                   data.frame(round(sqrt(diag(meta_multivariate$Psi)), digits = 4)))
names(meta_multivariate_results) <- c("Estimate", "Std. Error", "P. value", "95% CI Lower", "95% CI Upper", "Between-study heterogeneity (tau)")
meta_multivariate_results
```

```{r,fig.width=12,fig.height=9}
# Create the restricted spline transformations of CL, choose 4 knots at 28.2, 37, 43, 55
singleton_final_nonlinear$RCS <- rcs(singleton_final_nonlinear$CL, CL_quantile)

# Estimate the linear predictor for each individual 
# Centering the spline transformations by a useful reference value, i.e. CL = 40
spline_center <-  rcs(c(40), CL_quantile) %>% as.vector()
singleton_final_nonlinear$predict <-
  b1 * (singleton_final_nonlinear$RCS[,1] %>% as.numeric() - spline_center[1]) + 
  b2 * (singleton_final_nonlinear$RCS[,2] %>% as.numeric() - spline_center[2]) + 
  b3 * (singleton_final_nonlinear$RCS[,3] %>% as.numeric() - spline_center[3]) %>% as.numeric()

# Calculate the variance of each prediction
# a^2vAR(x) + B^2VAR(y) + c^2Var(Z) + 2abCov(X,Y) + 2acCov(X, Z) + 2bcCov(Y,z)
singleton_final_nonlinear$predict_var <- 
  (meta_multivariate$vcov[1,1] * (singleton_final_nonlinear$RCS[,1] %>% as.numeric() - spline_center[1])^2) + 
  (meta_multivariate$vcov[2,2] * (singleton_final_nonlinear$RCS[,2] %>% as.numeric() - spline_center[2])^2) + 
  (meta_multivariate$vcov[3,3] * (singleton_final_nonlinear$RCS[,3] %>% as.numeric() - spline_center[3])^2) + 
  2 * meta_multivariate$vcov[1,2] * (singleton_final_nonlinear$RCS[,1] %>% as.numeric() - spline_center[1]) *
  (singleton_final_nonlinear$RCS[,2] %>% as.numeric() - spline_center[2]) + 
  2 * meta_multivariate$vcov[1,3] * (singleton_final_nonlinear$RCS[,1] %>% as.numeric() - spline_center[1]) *
  (singleton_final_nonlinear$RCS[,3] %>% as.numeric() - spline_center[3]) + 
  2 * meta_multivariate$vcov[2,3] * (singleton_final_nonlinear$RCS[,2] %>% as.numeric() - spline_center[2]) *
  (singleton_final_nonlinear$RCS[,3] %>% as.numeric() - spline_center[3]) %>% as.numeric()  

# Calculate the 95% CI of predictions  
singleton_final_nonlinear$predict_lci <-
  singleton_final_nonlinear$predict + qnorm(0.025) * sqrt(singleton_final_nonlinear$predict_var)

singleton_final_nonlinear$predict_uci <-
  singleton_final_nonlinear$predict + qnorm(0.975) * sqrt(singleton_final_nonlinear$predict_var)

# Plot multivariate meta-analysis results
singleton_final_nonlinear %>% arrange(CL) %>% 
  ggplot() + 
  geom_line(aes(x = CL, y = exp(predict), color = "Restricted cubic spline"), lwd = 1) + 
  geom_ribbon(aes(x = CL, ymin = exp(predict_lci), ymax = exp(predict_uci), color = "95% Confidence Interval"),
              lty = 0, lwd = 1, alpha = 0.3) +
  scale_x_continuous(
    limits = c(10,70),
    breaks = c(seq(10, 70, by = 5))
  ) + 
  scale_y_continuous(
   limits = c(0, 150),
   breaks = c(seq(0, 150, by = 25)),
  ) +
  theme_bw() + 
  labs(y = "Odds Ratio", x = "Cervical length (mm)")+ 
  scale_color_manual(
    name = "",
    values = c("Restricted cubic spline" = "black", "95% Confidence Interval" = "black"),
    breaks = c("Restricted cubic spline", "95% Confidence Interval")
  ) + 
  theme(
    legend.position = "bottom",
    legend.key.width = unit(1.5, "cm"),
    text = element_text(size = 25)
  )

# Save data for later
singleton_final_nonlinear_SPTB_30 <- singleton_final_nonlinear
```

# Non-linear subgroup analyses

## History of cervical surgery

```{r}
# Data preparation
singleton_final_nonlinear <- 
  singleton_final %>%
  mutate(PTB_spontaneous = 
           PTB_spontaneous %>% 
           as.character() %>% 
           as.numeric(),
         weight = 1) %>% 
   filter(!Study %in% 
            c("fis",
              "gup",
              "kin",
              "pils",
              "weit",
              "liu",# No ppts with Hx_cervical_surgery == 1
              "soa" # No ppts with Hx_cervical_surgery == 1
              )) %>% 
  select(Study, Name, PID, CL, GA_measurement, PTB_spontaneous, Hx_cervical_surgery, weight) %>% 
  filter(!is.na(CL) & !is.na(GA_measurement) & !is.na(PTB_spontaneous) & !is.na(Hx_cervical_surgery)) 

# Create interaction term
singleton_final_nonlinear$CL_Hx_cervical_surgery <- 
  with(singleton_final_nonlinear, CL * Hx_cervical_surgery %>% as.character() %>% as.numeric())

# Determine quantiles of CL within the entire IPD (using locations suggested by Harrell)
# Will be used when fitting restricted cubic spline with 4 knots
CL_quantile <- quantile(singleton_final_nonlinear$CL, 
                        na.rm = T, 
                        probs = c(0.05, 0.35, 0.65, 0.95)) %>% unname()
```

```{r}
# Print quantiles of CL for 4 knots
round(quantile(singleton_final_nonlinear$CL, 
                        na.rm = T, 
                        probs = c(0.05, 0.35, 0.65, 0.95)), digits = 2)
```

```{r}
# Nesting data by Study Name
singleton_nest_nonlinear <- 
  singleton_final_nonlinear %>% 
  group_by(Name) %>% 
  nest
```

```{r}
# Restricted cubic spline model function
model_nonlinear <- function(df) {
  glm(as.factor(PTB_spontaneous) ~
        rcs(CL, CL_quantile) * Hx_cervical_surgery + GA_measurement, 
      data = df,
      family = binomial
      )
}
```

```{r}
# Fit RCS model to each study
singleton_nest_nonlinear <- 
  singleton_nest_nonlinear %>% 
  mutate(model = map(data, model_nonlinear))
```

```{r}
# Extract regression coefficients for multivariate meta-analysis in each study
singleton_results_nonlinear <- 
  singleton_nest_nonlinear %>% 
  mutate(tidy = map(model, broom::tidy)) %>% 
  unnest(tidy) %>% 
  select(Name,term,
         estimate) %>% 
  pivot_wider(names_from = term,
              values_from = estimate)

singleton_results_nonlinear <- singleton_results_nonlinear[,-c(2:7)]

# Extract covariance matrix for multivariate meta-analysis in each study
singleton_results_nonlinear[,c("V_1_1","V_1_2","V_1_3",
                                  "V_2_2", "V_2_3",
                                  "V_3_3")] <- NA

for (i in 1:nrow(singleton_results_nonlinear)) {
  for (j in 1:6) {
    singleton_results_nonlinear[i, c("V_1_1","V_1_2","V_1_3",
                                     "V_2_2", "V_2_3",
                                     "V_3_3")[j]] <-
      vcov(singleton_nest_nonlinear[[3]][[i]])[7:9,7:9][lower.tri(vcov(singleton_nest_nonlinear[[3]][[i]])[7:9,7:9],diag = TRUE)][j]
  }
}
```

```{r}
# Multivariate meta-analysis of the spline coefficients
y <- as.matrix(singleton_results_nonlinear[,2:4])

S <- as.matrix(singleton_results_nonlinear[,c("V_1_1","V_1_2","V_1_3",
                                                        "V_2_2", "V_2_3",
                                                        "V_3_3")])

meta_multivariate <- 
  mvmeta(y, 
         S,
         method = "reml")

# Save multivariate meta-analysis regression coefficients
b1 <- summary(meta_multivariate)$coef[1,1]
b2 <- summary(meta_multivariate)$coef[2,1]
b3 <- summary(meta_multivariate)$coef[3,1]
```

```{r}
# Get sample sizes for each study used in the nonlinear meta-analysis
singleton_final_nonlinear %>%
  group_by(Name) %>%
  summarise(n = n()) %>%
  filter(Name %in% 
           singleton_results_nonlinear$Name[!is.na(singleton_results_nonlinear$`rcs(CL, CL_quantile)CL:Hx_cervical_surgery1`)])

# Print total sample size
paste(c("Total participants:", nrow(singleton_final_nonlinear %>%
    filter(Name %in% 
           singleton_results_nonlinear$Name[!is.na(singleton_results_nonlinear$`rcs(CL, CL_quantile)CL:Hx_cervical_surgery1`)]))))
```

```{r}
# Summarise multivariate meta-analysis results
meta_multivariate_results <- round(summary(meta_multivariate)$coef[,c(1,2,4,5,6)], digits = 4) %>% as.data.frame()
rownames(meta_multivariate_results) <- c("RCS1", "RCS2", "RCS3")
meta_multivariate_results <- cbind(meta_multivariate_results, 
                                   data.frame(round(sqrt(diag(meta_multivariate$Psi)), digits = 4)))
names(meta_multivariate_results) <- c("Estimate", "Std. Error", "P. value", "95% CI Lower", "95% CI Upper", "Between-study heterogeneity (tau)")
meta_multivariate_results
```

```{r, fig.width=12, fig.height=9}
# Create the restricted spline transformations of CL, choose 4 knots at 28.6, 37, 43, 55
#singleton_final_nonlinear$RCS <- rcs(singleton_final_nonlinear$CL_Hx_cervical_surgery , CL_quantile)
singleton_final_nonlinear$RCS <- rcs(singleton_final_nonlinear$CL, CL_quantile)

# Estimate the linear predictor for each individual 
# Centering the spline transformations by a useful reference value, i.e. CL = 40
spline_center <-  rcs(c(40), CL_quantile) %>% as.vector()
singleton_final_nonlinear$predict <-
  b1 * (singleton_final_nonlinear$RCS[,1] %>% as.numeric() - spline_center[1])  + 
  b2 * (singleton_final_nonlinear$RCS[,2] %>% as.numeric() - spline_center[2])  + 
  b3 * (singleton_final_nonlinear$RCS[,3] %>% as.numeric() - spline_center[3])  %>% as.numeric()

# Calculate the variance of each prediction
# a^2vAR(x) + B^2VAR(y) + c^2Var(Z) + 2abCov(X,Y) + 2acCov(X, Z) + 2bcCov(Y,z)
singleton_final_nonlinear$predict_var <- 
  (meta_multivariate$vcov[1,1] * (singleton_final_nonlinear$RCS[,1] %>% as.numeric() - spline_center[1])^2) + 
  (meta_multivariate$vcov[2,2] * (singleton_final_nonlinear$RCS[,2] %>% as.numeric() - spline_center[2])^2) + 
  (meta_multivariate$vcov[3,3] * (singleton_final_nonlinear$RCS[,3] %>% as.numeric() - spline_center[3])^2) + 
  2 * meta_multivariate$vcov[1,2] * (singleton_final_nonlinear$RCS[,1] %>% as.numeric() - spline_center[1]) *
  (singleton_final_nonlinear$RCS[,2] %>% as.numeric() - spline_center[2]) + 
  2 * meta_multivariate$vcov[1,3] * (singleton_final_nonlinear$RCS[,1] %>% as.numeric() - spline_center[1]) *
  (singleton_final_nonlinear$RCS[,3] %>% as.numeric() - spline_center[3]) + 
  2 * meta_multivariate$vcov[2,3] * (singleton_final_nonlinear$RCS[,2] %>% as.numeric() - spline_center[2]) *
  (singleton_final_nonlinear$RCS[,3] %>% as.numeric() - spline_center[3]) %>% as.numeric()  

# Calculate the 95% CI of predictions  
singleton_final_nonlinear$predict_lci <-
  singleton_final_nonlinear$predict + qt(0.025, dim(singleton_final_nonlinear)[1] - 3) * sqrt(singleton_final_nonlinear$predict_var)

singleton_final_nonlinear$predict_uci <-
  singleton_final_nonlinear$predict + qt(0.975, dim(singleton_final_nonlinear)[1] - 3) * sqrt(singleton_final_nonlinear$predict_var)

# Plot multivariate meta-analysis results
singleton_final_nonlinear %>% arrange(CL) %>% 
  ggplot() + 
  geom_line(aes(x = CL, y = predict, color = "Restricted cubic spline"), lwd = 1) + 
  geom_ribbon(aes(x = CL, ymin = predict_lci, ymax = predict_uci, color = "95% Confidence Interval"), 
              lty = 0, alpha = 0.3) + 
  scale_x_continuous(
    limits = c(10,70),
    breaks = c(seq(10,70,5))
  ) + 
  scale_y_continuous(
    limits = c(-3,3),
    breaks = c(seq(-3,3,1.5))
  ) + 
  theme_bw() + 
  labs(y = "Log Odds Ratio", x = "Cervical length (mm)") + 
  theme(
    legend.position = "bottom",
    legend.key.width = unit(1.5, "cm"),
    text = element_text(size = 25)
  ) + 
  scale_color_manual(
    name = "",
    values = c("Restricted cubic spline" = "black", "95% Confidence Interval" = "black"),
    breaks = c("Restricted cubic spline", "95% Confidence Interval")
  ) 
```

## Uterine anomaly

```{r}
# Data preparation
singleton_final_nonlinear <- 
  singleton_final %>%
  mutate(PTB_spontaneous = 
           PTB_spontaneous %>% 
           as.character() %>% 
           as.numeric,
         weight = 1) %>% 
   filter(!Study %in% 
            c("fis",
              "gup",
              "kin",
              "pils",
              "weit")) %>% 
  select(Study, Name, PID, CL, GA_measurement, PTB_spontaneous, Uterine_anomaly, weight) %>% 
  filter(!is.na(CL) & !is.na(GA_measurement) & !is.na(PTB_spontaneous) & !is.na(Uterine_anomaly)) %>% 
  mutate(Uterine_anomaly = if_else(Uterine_anomaly == "No", "0", Uterine_anomaly),
         Uterine_anomaly = if_else(Uterine_anomaly == "Yes", "1", Uterine_anomaly),
         Uterine_anomaly = if_else(Study == "pei", "0", Uterine_anomaly))

# Create interaction term
singleton_final_nonlinear$CL_Uterine_anomaly <- 
  with(singleton_final_nonlinear, CL * Uterine_anomaly %>% as.character() %>% as.numeric())

# Determine quantiles of CL within the entire IPD (using locations suggested by Harrell)
# Will be used when fitting restricted cubic spline with 4 knots
CL_quantile <- quantile(singleton_final_nonlinear$CL, 
                        na.rm = T, 
                        probs = c(0.05, 0.35, 0.65, 0.95)) %>% unname()
```

```{r}
# Print quantiles of CL for 4 knots
round(quantile(singleton_final_nonlinear$CL, 
                        na.rm = T, 
                        probs = c(0.05, 0.35, 0.65, 0.95)), digits = 2)
```

```{r}
# Nesting data by Study Name
singleton_nest_nonlinear <- 
  singleton_final_nonlinear %>% 
  group_by(Name) %>% 
  nest
```

```{r}
# Restricted cubic spline model function
model_nonlinear <- function(df) {
  glm(as.factor(PTB_spontaneous) ~
        rcs(CL, CL_quantile) * Uterine_anomaly + GA_measurement, 
      data = df,
      family = binomial
      )
}
```

```{r}
# Fit RCS model to each study
singleton_nest_nonlinear <- 
  singleton_nest_nonlinear %>% 
  filter(!Name %in% c("Peixoto 2017", "Souka 2011")) %>% # these studies have no uterine anomalies
  mutate(model = map(data, model_nonlinear))
```

```{r}
# Extract regression coefficients for multivariate meta-analysis in each study
singleton_results_nonlinear <- 
  singleton_nest_nonlinear %>% 
  mutate(tidy = map(model, broom::tidy)) %>% 
  unnest(tidy) %>% 
  select(Name,term,
         estimate) %>% 
  pivot_wider(names_from = term,
              values_from = estimate)

singleton_results_nonlinear <- singleton_results_nonlinear[,-c(2:7)]

# Extract covariance matrix for multivariate meta-analysis in each study
singleton_results_nonlinear[,c("V_1_1","V_1_2","V_1_3",
                                  "V_2_2", "V_2_3",
                                  "V_3_3")] <- NA

for (i in 1:nrow(singleton_results_nonlinear)) {
  for (j in 1:6) {
    singleton_results_nonlinear[i, c("V_1_1","V_1_2","V_1_3",
                                  "V_2_2", "V_2_3",
                                  "V_3_3")[j]] <-
      vcov(singleton_nest_nonlinear[[3]][[i]])[7:9,7:9][lower.tri(vcov(singleton_nest_nonlinear[[3]][[i]])[7:9,7:9],diag = TRUE)][j]
  }
}
```

```{r}
# Multivariate meta-analysis of the spline coefficients
y <- as.matrix(singleton_results_nonlinear[,2:4]) 

S <- as.matrix(singleton_results_nonlinear[,c("V_1_1","V_1_2","V_1_3",
                                  "V_2_2", "V_2_3",
                                  "V_3_3")])

meta_multivariate <- 
  mvmeta(y, 
         S,
         method = "reml")

# Save multivariate meta-analysis regression coefficients
b1 <- summary(meta_multivariate)$coef[1,1]
b2 <- summary(meta_multivariate)$coef[2,1]
b3 <- summary(meta_multivariate)$coef[3,1]
```

```{r}
# Get sample sizes for each study used in the nonlinear meta-analysis
singleton_final_nonlinear %>%
  group_by(Name) %>%
  summarise(n = n()) %>%
  filter(Name %in% 
           singleton_results_nonlinear$Name[!is.na(singleton_results_nonlinear$`rcs(CL, CL_quantile)CL:Uterine_anomaly1`)])

# Print total sample size
paste(c("Total participants:", nrow(singleton_final_nonlinear %>%
  filter(Name %in% 
           singleton_results_nonlinear$Name[!is.na(singleton_results_nonlinear$`rcs(CL, CL_quantile)CL:Uterine_anomaly1`)]))))
```

```{r}
# Summarise multivariate meta-analysis results
meta_multivariate_results <- round(summary(meta_multivariate)$coef[,c(1,2,4,5,6)], digits = 4) %>% as.data.frame()
rownames(meta_multivariate_results) <- c("RCS1", "RCS2", "RCS3")
meta_multivariate_results <- cbind(meta_multivariate_results, 
                                   data.frame(round(sqrt(diag(meta_multivariate$Psi)), digits = 4)))
names(meta_multivariate_results) <- c("Estimate", "Std. Error", "P. value", "95% CI Lower", "95% CI Upper", "Between-study heterogeneity (tau)")
meta_multivariate_results
```

```{r, fig.width=12, fig.height=9}
# Create the restricted spline transformations of CL, choose 3 knots at 28, 35, 43
singleton_final_nonlinear$RCS <- rcs(singleton_final_nonlinear$CL, CL_quantile)

# Estimate the linear predictor for each individual 
# Centering the spline transformations by a useful reference value, i.e. CL = 40
spline_center <-  rcs(c(40), CL_quantile) %>% as.vector()
singleton_final_nonlinear$predict <-
  b1 * (singleton_final_nonlinear$RCS[,1] %>% as.numeric() - spline_center[1]) + 
  b2 * (singleton_final_nonlinear$RCS[,2] %>% as.numeric() - spline_center[2]) +
  b3 * (singleton_final_nonlinear$RCS[,3] %>% as.numeric() - spline_center[3]) %>% as.numeric()

# Calculate the variance of each prediction
# a^2vAR(x) + B^2VAR(y) + c^2Var(Z) + 2abCov(X,Y) + 2acCov(X, Z) + 2bcCov(Y,z)
singleton_final_nonlinear$predict_var <- 
  (meta_multivariate$vcov[1,1] * (singleton_final_nonlinear$RCS[,1] %>% as.numeric() - spline_center[1])^2) + 
  (meta_multivariate$vcov[2,2] * (singleton_final_nonlinear$RCS[,2] %>% as.numeric() - spline_center[2])^2) + 
  (meta_multivariate$vcov[3,3] * (singleton_final_nonlinear$RCS[,3] %>% as.numeric() - spline_center[3])^2) + 
  2 * meta_multivariate$vcov[1,2] * (singleton_final_nonlinear$RCS[,1] %>% as.numeric() - spline_center[1]) *
  (singleton_final_nonlinear$RCS[,2] %>% as.numeric() - spline_center[2]) + 
   2 * meta_multivariate$vcov[1,3] * (singleton_final_nonlinear$RCS[,1] %>% as.numeric() - spline_center[1]) *
  (singleton_final_nonlinear$RCS[,3] %>% as.numeric() - spline_center[3]) + 
   2 * meta_multivariate$vcov[2,3] * (singleton_final_nonlinear$RCS[,2] %>% as.numeric() - spline_center[2]) *
  (singleton_final_nonlinear$RCS[,3] %>% as.numeric() - spline_center[3]) %>% as.numeric()  

# Calculate the 95% CI of predictions  
singleton_final_nonlinear$predict_lci <-
  singleton_final_nonlinear$predict + qt(0.025, dim(singleton_final_nonlinear)[1] - 3) * sqrt(singleton_final_nonlinear$predict_var)

singleton_final_nonlinear$predict_uci <-
  singleton_final_nonlinear$predict + qt(0.975, dim(singleton_final_nonlinear)[1] - 3) * sqrt(singleton_final_nonlinear$predict_var)

# Plot multivariate meta-analysis results
singleton_final_nonlinear %>% arrange(CL) %>% 
  ggplot() + 
  geom_line(aes(x = CL, y = predict, color = "Restricted cubic spline"), lwd = 1) + 
  geom_ribbon(aes(x = CL, ymin = predict_lci, ymax = predict_uci, color = "95% Confidence Interval"), 
              lty = 0, alpha = 0.3) + 
  scale_x_continuous(
    limits = c(10,70),
    breaks = c(seq(10,70,5))
  ) + 
  scale_y_continuous(
    limits = c(-5,5),
    breaks = c(seq(-5,5,2.5))
  ) + 
  theme_bw() + 
  labs(y = "Log Odds Ratio", x = "Cervical length (mm)") + 
  theme(
    legend.position = "bottom",
    legend.key.width = unit(1.5, "cm"),
    text = element_text(size = 25)
  )+ 
  scale_color_manual(
    name = "",
    values = c("Restricted cubic spline" = "black", "95% Confidence Interval" = "black"),
    breaks = c("Restricted cubic spline", "95% Confidence Interval")
  ) 
```

## Post-hoc analysis: Nulliparous women

```{r}
# Data preparation
singleton_final_nonlinear <- 
  singleton_final %>%
  mutate(PTB_spontaneous = 
           PTB_spontaneous %>% 
           as.character() %>% 
           as.numeric) %>% 
   filter(!Study %in% 
            c("fis",
              "gup",
              "kin",
              "pils",
              "weit")) %>% 
  select(Study, Name, PID, CL, GA_measurement, PTB_spontaneous, Nullipara) %>% 
  filter(!is.na(CL) & !is.na(GA_measurement) & !is.na(PTB_spontaneous) & !is.na(Nullipara)) 

# Create interaction term
singleton_final_nonlinear$CL_Nullipara <- singleton_final_nonlinear$CL * singleton_final_nonlinear$Nullipara %>%
  as.character() %>% as.numeric()

# Determine quantiles of CL within the entire IPD (using locations suggested by Harrell)
# Will be used when fitting restricted cubic spline with 4 knots
CL_quantile <- quantile(singleton_final_nonlinear$CL, 
                        na.rm = T, 
                        probs = c(0.05, 0.35, 0.65, 0.95)) %>% unname()
```

```{r}
# Print quantiles of CL for 4 knots
round(quantile(singleton_final_nonlinear$CL, 
                        na.rm = T, 
                        probs = c(0.05, 0.35, 0.65, 0.95)), digits = 2)
```

```{r}
# Nesting data by Study Name
singleton_nest_nonlinear <- 
  singleton_final_nonlinear %>% 
  group_by(Name) %>% 
  nest
```

```{r}
# Restricted cubic spline model function
model_nonlinear <- function(df) {
  glm(as.factor(PTB_spontaneous) ~
        rcs(CL, CL_quantile) * Nullipara + GA_measurement, 
      data = df,
      family = binomial
      )
}
```

```{r}
# Fit RCS model to each study
singleton_nest_nonlinear <- 
  singleton_nest_nonlinear %>% 
  filter(!Name %in% c("Esplin 2017", # All nulliparous women 
                      "Farras Llobet 2020", # All multiparous women
                      "Souza 2020" # All nulliparous women
                      )) %>% 
  mutate(model = map(data, model_nonlinear))
```

```{r}
# Extract regression coefficients for multivariate meta-analysis in each study
singleton_results_nonlinear <- 
  singleton_nest_nonlinear %>% 
  mutate(tidy = map(model, broom::tidy)) %>% 
  unnest(tidy) %>% 
  select(Name,term,
         estimate) %>% 
  pivot_wider(names_from = term,
              values_from = estimate)

singleton_results_nonlinear <- singleton_results_nonlinear[,-c(2:7)]

# Extract covariance matrix for multivariate meta-analysis in each study
singleton_results_nonlinear[,c("V_1_1","V_1_2","V_1_3",
                                  "V_2_2", "V_2_3",
                                  "V_3_3")] <- NA

for (i in 1:nrow(singleton_results_nonlinear)) {
  for (j in 1:6) {
    singleton_results_nonlinear[i, c("V_1_1","V_1_2","V_1_3",
                                     "V_2_2", "V_2_3",
                                     "V_3_3")[j]] <-
      vcov(singleton_nest_nonlinear[[3]][[i]])[7:9,7:9][lower.tri(vcov(singleton_nest_nonlinear[[3]][[i]])[7:9,7:9],diag = TRUE)][j]
  }
}
```

```{r}
# Multivariate meta-analysis of the spline coefficients
y <- as.matrix(singleton_results_nonlinear[,2:4])

S <- as.matrix(singleton_results_nonlinear[,c("V_1_1","V_1_2","V_1_3",
                                                        "V_2_2", "V_2_3",
                                                        "V_3_3")])

meta_multivariate <- 
  mvmeta(y, 
         S,
         method = "reml")

# Save multivariate meta-analysis regression coefficients
b1 <- summary(meta_multivariate)$coef[1,1]
b2 <- summary(meta_multivariate)$coef[2,1]
b3 <- summary(meta_multivariate)$coef[3,1]
```

```{r}
# Get sample sizes for each study used in the nonlinear meta-analysis
singleton_final_nonlinear %>%
  group_by(Name) %>%
  summarise(n = n()) %>%
  filter(Name %in% 
           singleton_results_nonlinear$Name[!is.na(singleton_results_nonlinear$`rcs(CL, CL_quantile)CL:Nullipara1`)]) 

# Print total sample size
paste("Total participants:",nrow(singleton_final_nonlinear %>%
       filter(Name %in% 
                singleton_results_nonlinear$Name[!is.na(singleton_results_nonlinear$`rcs(CL, CL_quantile)CL:Nullipara1`)])))
```

```{r}
# Summarise multivariate meta-analysis results
meta_multivariate_results <- round(summary(meta_multivariate)$coef[,c(1,2,4,5,6)], digits = 4) %>% as.data.frame()
rownames(meta_multivariate_results) <- c("RCS1", "RCS2", "RCS3")
meta_multivariate_results <- cbind(meta_multivariate_results, 
                                   data.frame(round(sqrt(diag(meta_multivariate$Psi)), digits = 4)))
names(meta_multivariate_results) <- c("Estimate", "Std. Error", "P. value", "95% CI Lower", "95% CI Upper", "Between-study heterogeneity (tau)")
meta_multivariate_results
```

```{r, fig.width=12, fig.height=9}
# Create the restricted spline transformations of CL, choose 4 knots at 28.6, 37, 43, 55
singleton_final_nonlinear$RCS <- rcs(singleton_final_nonlinear$CL, CL_quantile)

# Estimate the linear predictor for each individual 
# Centering the spline transformations by a useful reference value, i.e. CL = 40
spline_center <-  rcs(c(40), CL_quantile) %>% as.vector()
singleton_final_nonlinear$predict <-
  b1 * (singleton_final_nonlinear$RCS[,1] %>% as.numeric() - spline_center[1]) + 
  b2 * (singleton_final_nonlinear$RCS[,2] %>% as.numeric() - spline_center[2]) + 
  b3 * (singleton_final_nonlinear$RCS[,3] %>% as.numeric() - spline_center[3]) %>% as.numeric()

# Calculate the variance of each prediction
# a^2vAR(x) + B^2VAR(y) + c^2Var(Z) + 2abCov(X,Y) + 2acCov(X, Z) + 2bcCov(Y,z)
singleton_final_nonlinear$predict_var <- 
  (meta_multivariate$vcov[1,1] * (singleton_final_nonlinear$RCS[,1] %>% as.numeric() - spline_center[1])^2) + 
  (meta_multivariate$vcov[2,2] * (singleton_final_nonlinear$RCS[,2] %>% as.numeric() - spline_center[2])^2) + 
  (meta_multivariate$vcov[3,3] * (singleton_final_nonlinear$RCS[,3] %>% as.numeric() - spline_center[3])^2) + 
  2 * meta_multivariate$vcov[1,2] * (singleton_final_nonlinear$RCS[,1] %>% as.numeric() - spline_center[1]) *
  (singleton_final_nonlinear$RCS[,2] %>% as.numeric() - spline_center[2]) + 
  2 * meta_multivariate$vcov[1,3] * (singleton_final_nonlinear$RCS[,1] %>% as.numeric() - spline_center[1]) *
  (singleton_final_nonlinear$RCS[,3] %>% as.numeric() - spline_center[3]) + 
  2 * meta_multivariate$vcov[2,3] * (singleton_final_nonlinear$RCS[,2] %>% as.numeric() - spline_center[2]) *
  (singleton_final_nonlinear$RCS[,3] %>% as.numeric() - spline_center[3]) %>% as.numeric()  

# Calculate the 95% CI of predictions  
singleton_final_nonlinear$predict_lci <-
  singleton_final_nonlinear$predict + qt(0.025, dim(singleton_final_nonlinear)[1] - 3) * sqrt(singleton_final_nonlinear$predict_var)

singleton_final_nonlinear$predict_uci <-
  singleton_final_nonlinear$predict + qt(0.975, dim(singleton_final_nonlinear)[1] - 3) * sqrt(singleton_final_nonlinear$predict_var)

# Plot multivariate meta-analysis results
singleton_final_nonlinear %>% arrange(CL) %>% 
  ggplot() + 
  geom_line(aes(x = CL, y = predict, color = "Restricted cubic spline"), lwd = 1) + 
  geom_ribbon(aes(x = CL, ymin = predict_lci, ymax = predict_uci, color = "95% Confidence Interval"), 
              lty = 0, alpha = 0.3) + 
  scale_x_continuous(
    limits = c(10,70),
    breaks = c(seq(10,70,5))
  ) + 
  scale_y_continuous(
    limits = c(-2,2),
    breaks = c(seq(-2,2,1))
  ) + 
  theme_bw() + 
  labs(y = "Log Odds Ratio", x = "Cervical length (mm)") + 
  theme(
    legend.position = "bottom",
    legend.key.width = unit(1.5, "cm"),
    text = element_text(size = 25)
  )+ 
  scale_color_manual(
    name = "",
    values = c("Restricted cubic spline" = "black", "95% Confidence Interval" = "black"),
    breaks = c("Restricted cubic spline", "95% Confidence Interval")
  ) 
```

## Post-hoc analysis: History of preterm birth

```{r}
# Data preparation
singleton_final_nonlinear <- 
  singleton_final %>%
  mutate(PTB_spontaneous = 
           PTB_spontaneous %>% 
           as.character() %>% 
           as.numeric) %>% 
   filter(!Study %in% 
            c("fis",
              "gup",
              "kin",
              "pils",
              "weit")) %>% 
  select(Study, Name, PID, CL, GA_measurement , PTB_spontaneous, Hx_PTB) %>% 
  filter(!is.na(CL) & !is.na(GA_measurement) & !is.na(PTB_spontaneous) & !is.na(Hx_PTB)) 

# Create interaction term
singleton_final_nonlinear$CL_Hx_PTB <- singleton_final_nonlinear$CL * singleton_final_nonlinear$Hx_PTB %>%
  as.character() %>% as.numeric()

# Determine quantiles of CL within the entire IPD (using locations suggested by Harrell)
# Will be used when fitting restricted cubic spline with 4 knots
CL_quantile <- quantile(singleton_final_nonlinear$CL, 
                        na.rm = T, 
                        probs = c(0.05, 0.35, 0.65, 0.95)) %>% unname()
```

```{r}
# Print quantiles of CL for 4 knots
round(quantile(singleton_final_nonlinear$CL, 
                        na.rm = T, 
                        probs = c(0.05, 0.35, 0.65, 0.95)), digits = 2)
```

```{r}
# Nesting data by Study Name
singleton_nest_nonlinear <- 
  singleton_final_nonlinear %>% 
  group_by(Name) %>% 
  nest
```

```{r}
# Restricted cubic spline model function
model_nonlinear <- function(df) {
  glm(as.factor(PTB_spontaneous) ~
        rcs(CL, CL_quantile) * Hx_PTB + GA_measurement, 
      data = df,
      family = binomial
      )
}
```

```{r}
# Fit RCS model to each study
singleton_nest_nonlinear <- 
  singleton_nest_nonlinear %>% 
  filter(!Name %in% c("Du 2020", # None with history of preterm birth
                      "Esplin 2017", # None with history of preterm birth
                      "Peixoto 2017", # None with history of preterm birth
                      "Puttanavijarn 2017", # None with history of preterm birth
                      "Rosenbloom 2020" # None with history of preterm birth
                      )) %>% 
  mutate(model = map(data, model_nonlinear))
```

```{r}
# Extract regression coefficients for multivariate meta-analysis in each study
singleton_results_nonlinear <- 
  singleton_nest_nonlinear %>% 
  mutate(tidy = map(model, broom::tidy)) %>% 
  unnest(tidy) %>% 
  select(Name,term,
         estimate) %>% 
  pivot_wider(names_from = term,
              values_from = estimate)

singleton_results_nonlinear <- singleton_results_nonlinear[,-c(2:7)]

# Extract covariance matrix for multivariate meta-analysis in each study
singleton_results_nonlinear[,c("V_1_1","V_1_2","V_1_3",
                                  "V_2_2", "V_2_3",
                                  "V_3_3")] <- NA

for (i in 1:nrow(singleton_results_nonlinear)) {
  for (j in 1:6) {
    singleton_results_nonlinear[i, c("V_1_1","V_1_2","V_1_3",
                                     "V_2_2", "V_2_3",
                                     "V_3_3")[j]] <-
      vcov(singleton_nest_nonlinear[[3]][[i]])[7:9,7:9][lower.tri(vcov(singleton_nest_nonlinear[[3]][[i]])[7:9,7:9],diag = TRUE)][j]
  }
}
```


```{r}
# Multivariate meta-analysis of the spline coefficients
y <- as.matrix(singleton_results_nonlinear[,2:4])

S <- as.matrix(singleton_results_nonlinear[,c("V_1_1","V_1_2","V_1_3",
                                                        "V_2_2", "V_2_3",
                                                        "V_3_3")])

meta_multivariate <- 
  mvmeta(y, 
         S,
         method = "reml")

# Save multivariate meta-analysis regression coefficients
b1 <- summary(meta_multivariate)$coef[1,1]
b2 <- summary(meta_multivariate)$coef[2,1]
b3 <- summary(meta_multivariate)$coef[3,1]
```

```{r}
# Get sample sizes for each study used in the nonlinear meta-analysis
singleton_final_nonlinear %>%
  group_by(Name) %>%
  summarise(n = n()) %>%
  filter(Name %in% 
           singleton_results_nonlinear$Name[!is.na(singleton_results_nonlinear$`rcs(CL, CL_quantile)CL:Hx_PTB1`)]) 

# Print total sample size
paste("Total participants:",nrow(singleton_final_nonlinear %>%
       filter(Name %in% 
                singleton_results_nonlinear$Name[!is.na(singleton_results_nonlinear$`rcs(CL, CL_quantile)CL:Hx_PTB1`)])))
```

```{r}
# Summarise multivariate meta-analysis results
meta_multivariate_results <- round(summary(meta_multivariate)$coef[,c(1,2,4,5,6)], digits = 4) %>% as.data.frame()
rownames(meta_multivariate_results) <- c("RCS1", "RCS2", "RCS3")
meta_multivariate_results <- cbind(meta_multivariate_results, 
                                   data.frame(round(sqrt(diag(meta_multivariate$Psi)), digits = 4)))
names(meta_multivariate_results) <- c("Estimate", "Std. Error", "P. value", "95% CI Lower", "95% CI Upper", "Between-study heterogeneity (tau)")
meta_multivariate_results
```

```{r, fig.width=12, fig.height=9}
# Create the restricted spline transformations of CL, choose 4 knots at 28.6, 37, 43, 55
singleton_final_nonlinear$RCS <- rcs(singleton_final_nonlinear$CL, CL_quantile)

# Estimate the linear predictor for each individual 
# Centering the spline transformations by a useful reference value, i.e. CL = 40
spline_center <-  rcs(c(40), CL_quantile) %>% as.vector()
singleton_final_nonlinear$predict <-
  b1 * (singleton_final_nonlinear$RCS[,1] %>% as.numeric() - spline_center[1]) + 
  b2 * (singleton_final_nonlinear$RCS[,2] %>% as.numeric() - spline_center[2]) + 
  b3 * (singleton_final_nonlinear$RCS[,3] %>% as.numeric() - spline_center[3]) %>% as.numeric()

# Calculate the variance of each prediction
# a^2vAR(x) + B^2VAR(y) + c^2Var(Z) + 2abCov(X,Y) + 2acCov(X, Z) + 2bcCov(Y,z)
singleton_final_nonlinear$predict_var <- 
  (meta_multivariate$vcov[1,1] * (singleton_final_nonlinear$RCS[,1] %>% as.numeric() - spline_center[1])^2) + 
  (meta_multivariate$vcov[2,2] * (singleton_final_nonlinear$RCS[,2] %>% as.numeric() - spline_center[2])^2) + 
  (meta_multivariate$vcov[3,3] * (singleton_final_nonlinear$RCS[,3] %>% as.numeric() - spline_center[3])^2) + 
  2 * meta_multivariate$vcov[1,2] * (singleton_final_nonlinear$RCS[,1] %>% as.numeric() - spline_center[1]) *
  (singleton_final_nonlinear$RCS[,2] %>% as.numeric() - spline_center[2]) + 
  2 * meta_multivariate$vcov[1,3] * (singleton_final_nonlinear$RCS[,1] %>% as.numeric() - spline_center[1]) *
  (singleton_final_nonlinear$RCS[,3] %>% as.numeric() - spline_center[3]) + 
  2 * meta_multivariate$vcov[2,3] * (singleton_final_nonlinear$RCS[,2] %>% as.numeric() - spline_center[2]) *
  (singleton_final_nonlinear$RCS[,3] %>% as.numeric() - spline_center[3]) %>% as.numeric()  

# Calculate the 95% CI of predictions  
singleton_final_nonlinear$predict_lci <-
  singleton_final_nonlinear$predict - qt(0.025, dim(singleton_final_nonlinear)[1] - 3) * sqrt(singleton_final_nonlinear$predict_var)

singleton_final_nonlinear$predict_uci <-
  singleton_final_nonlinear$predict + qt(0.025, dim(singleton_final_nonlinear)[1] - 3) * sqrt(singleton_final_nonlinear$predict_var)

# Plot multivariate meta-analysis results
singleton_final_nonlinear %>% arrange(CL) %>% 
  ggplot() + 
  geom_line(aes(x = CL, y = predict, color = "Restricted cubic spline"), lwd = 1) + 
  geom_ribbon(aes(x = CL, ymin = predict_lci, ymax = predict_uci, color = "95% Confidence Interval"), 
              lty = 0, alpha = 0.3) + 
  scale_x_continuous(
    limits = c(10,70),
    breaks = c(seq(10,70,5))
  ) + 
  scale_y_continuous(
    limits = c(-5,7.5),
    breaks = c(seq(-5,7.5,2.5))
  ) + 
  theme_bw() + 
  labs(y = "Log Odds Ratio", x = "Cervical length (mm)") + 
  theme(
    legend.position = "bottom",
    legend.key.width = unit(1.5, "cm"),
    text = element_text(size = 25)
  )+ 
  scale_color_manual(
    name = "",
    values = c("Restricted cubic spline" = "black", "95% Confidence Interval" = "black"),
    breaks = c("Restricted cubic spline", "95% Confidence Interval")
  ) 
```

## Post-hoc analysis: Multiparous women with a previous term birth

```{r}
# Data preparation
singleton_final_nonlinear <- 
  singleton_final %>%
  mutate(PTB_spontaneous = 
           PTB_spontaneous %>% 
           as.character() %>% 
           as.numeric,
         Hx_term_births = Hx_term_births %>% as.character() %>% as.numeric(),
         Hx_term_births_coded = if_else(Hx_term_births > 0, 1, 0) %>% as.factor()) %>% 
   filter(!Study %in% 
            c("fis",
              "gup",
              "kin",
              "pils",
              "weit")) %>% 
  select(Study, Name, PID, CL, GA_measurement, PTB_spontaneous, Hx_term_births_coded) %>% 
  filter(!is.na(CL) & !is.na(GA_measurement) & !is.na(PTB_spontaneous) & !is.na(Hx_term_births_coded)) 

# Create interaction term
singleton_final_nonlinear$CL_Hx_term_births <- singleton_final_nonlinear$CL * singleton_final_nonlinear$Hx_term_births_coded %>%
  as.character() %>% as.numeric()

# Determine quantiles of CL within the entire IPD (using locations suggested by Harrell)
# Will be used when fitting restricted cubic spline with 4 knots
CL_quantile <- quantile(singleton_final_nonlinear$CL, 
                        na.rm = T, 
                        probs = c(0.05, 0.35, 0.65, 0.95)) %>% unname()
```

```{r}
# Print quantiles of CL for 4 knots
round(quantile(singleton_final_nonlinear$CL, 
                        na.rm = T, 
                        probs = c(0.05, 0.35, 0.65, 0.95)), digits = 2)
```

```{r}
# Nesting data by Study Name
singleton_nest_nonlinear <- 
  singleton_final_nonlinear %>% 
  group_by(Name) %>% 
  nest
```

```{r}
# Restricted cubic spline model function
model_nonlinear <- function(df) {
  glm(as.factor(PTB_spontaneous) ~
        rcs(CL, CL_quantile) * Hx_term_births_coded + GA_measurement, 
      data = df,
      family = binomial
      )
}
```

```{r}
# Fit RCS model to each study
singleton_nest_nonlinear <- 
  singleton_nest_nonlinear %>% 
  mutate(model = map(data, model_nonlinear))
```

```{r}
# Extract regression coefficients for multivariate meta-analysis in each study
singleton_results_nonlinear <- 
  singleton_nest_nonlinear %>% 
  mutate(tidy = map(model, broom::tidy)) %>% 
  unnest(tidy) %>% 
  select(Name,term,
         estimate) %>% 
  pivot_wider(names_from = term,
              values_from = estimate)

singleton_results_nonlinear <- singleton_results_nonlinear[,-c(2:7)]

# Extract covariance matrix for multivariate meta-analysis in each study
singleton_results_nonlinear[,c("V_1_1","V_1_2","V_1_3",
                                  "V_2_2", "V_2_3",
                                  "V_3_3")] <- NA

for (i in 1:nrow(singleton_results_nonlinear)) {
  for (j in 1:6) {
    singleton_results_nonlinear[i, c("V_1_1","V_1_2","V_1_3",
                                     "V_2_2", "V_2_3",
                                     "V_3_3")[j]] <-
      vcov(singleton_nest_nonlinear[[3]][[i]])[7:9,7:9][lower.tri(vcov(singleton_nest_nonlinear[[3]][[i]])[7:9,7:9],diag = TRUE)][j]
  }
}
```

```{r}
# Multivariate meta-analysis of the spline coefficients
y <- as.matrix(singleton_results_nonlinear[,2:4])

S <- as.matrix(singleton_results_nonlinear[,c("V_1_1","V_1_2","V_1_3",
                                                        "V_2_2", "V_2_3",
                                                        "V_3_3")])

meta_multivariate <- 
  mvmeta(y, 
         S,
         method = "reml")

# Save multivariate meta-analysis regression coefficients
b1 <- summary(meta_multivariate)$coef[1,1]
b2 <- summary(meta_multivariate)$coef[2,1]
b3 <- summary(meta_multivariate)$coef[3,1]
```

```{r}
# Get sample sizes for each study used in the nonlinear meta-analysis
singleton_final_nonlinear %>%
  group_by(Name) %>%
  summarise(n = n()) %>%
  filter(Name %in% 
           singleton_results_nonlinear$Name[!is.na(singleton_results_nonlinear$`rcs(CL, CL_quantile)CL:Hx_term_births_coded1`)]) 

# Print total sample size
paste("Total participants:",nrow(singleton_final_nonlinear %>%
       filter(Name %in% 
                singleton_results_nonlinear$Name[!is.na(singleton_results_nonlinear$`rcs(CL, CL_quantile)CL:Hx_term_births_coded1`)])))
```

```{r}
# Summarise multivariate meta-analysis results
meta_multivariate_results <- round(summary(meta_multivariate)$coef[,c(1,2,4,5,6)], digits = 4) %>% as.data.frame()
rownames(meta_multivariate_results) <- c("RCS1", "RCS2", "RCS3")
meta_multivariate_results <- cbind(meta_multivariate_results, 
                                   data.frame(round(sqrt(diag(meta_multivariate$Psi)), digits = 4)))
names(meta_multivariate_results) <- c("Estimate", "Std. Error", "P. value", "95% CI Lower", "95% CI Upper", "Between-study heterogeneity (tau)")
meta_multivariate_results
```

```{r, fig.width=12, fig.height=9}
# Create the restricted spline transformations of CL, choose 4 knots at 28.6, 37, 43, 55
singleton_final_nonlinear$RCS <- rcs(singleton_final_nonlinear$CL, CL_quantile)

# Estimate the linear predictor for each individual 
# Centering the spline transformations by a useful reference value, i.e. CL = 40
spline_center <-  rcs(c(40), CL_quantile) %>% as.vector()
singleton_final_nonlinear$predict <-
  b1 * (singleton_final_nonlinear$RCS[,1] %>% as.numeric() - spline_center[1]) + 
  b2 * (singleton_final_nonlinear$RCS[,2] %>% as.numeric() - spline_center[2]) + 
  b3 * (singleton_final_nonlinear$RCS[,3] %>% as.numeric() - spline_center[3]) %>% as.numeric()

# Calculate the variance of each prediction
# a^2vAR(x) + B^2VAR(y) + c^2Var(Z) + 2abCov(X,Y) + 2acCov(X, Z) + 2bcCov(Y,z)
singleton_final_nonlinear$predict_var <- 
  (meta_multivariate$vcov[1,1] * (singleton_final_nonlinear$RCS[,1] %>% as.numeric() - spline_center[1])^2) + 
  (meta_multivariate$vcov[2,2] * (singleton_final_nonlinear$RCS[,2] %>% as.numeric() - spline_center[2])^2) + 
  (meta_multivariate$vcov[3,3] * (singleton_final_nonlinear$RCS[,3] %>% as.numeric() - spline_center[3])^2) + 
  2 * meta_multivariate$vcov[1,2] * (singleton_final_nonlinear$RCS[,1] %>% as.numeric() - spline_center[1]) *
  (singleton_final_nonlinear$RCS[,2] %>% as.numeric() - spline_center[2]) + 
  2 * meta_multivariate$vcov[1,3] * (singleton_final_nonlinear$RCS[,1] %>% as.numeric() - spline_center[1]) *
  (singleton_final_nonlinear$RCS[,3] %>% as.numeric() - spline_center[3]) + 
  2 * meta_multivariate$vcov[2,3] * (singleton_final_nonlinear$RCS[,2] %>% as.numeric() - spline_center[2]) *
  (singleton_final_nonlinear$RCS[,3] %>% as.numeric() - spline_center[3]) %>% as.numeric()  

# Calculate the 95% CI of predictions  
singleton_final_nonlinear$predict_lci <-
  singleton_final_nonlinear$predict + qt(0.025, dim(singleton_final_nonlinear)[1] - 3) * sqrt(singleton_final_nonlinear$predict_var)

singleton_final_nonlinear$predict_uci <-
  singleton_final_nonlinear$predict + qt(0.975, dim(singleton_final_nonlinear)[1] - 3) * sqrt(singleton_final_nonlinear$predict_var)

# Plot multivariate meta-analysis results
singleton_final_nonlinear %>% arrange(CL) %>% 
  ggplot() + 
  geom_line(aes(x = CL, y = predict, color = "Restricted cubic spline"), lwd = 1) + 
 geom_ribbon(aes(x = CL, ymin = predict_lci, ymax = predict_uci, color = "95% Confidence Interval"), 
              lty = 0, alpha = 0.3) + 
  scale_x_continuous(
    limits = c(10,70),
    breaks = c(seq(10,70,5))
  ) + 
  scale_y_continuous(
    limits = c(-7.5,2.5),
    breaks = c(seq(-7.5,2.5,2.5))
  ) + 
  theme_bw() +  
    labs(y = "Log Odds Ratio", x = "Cervical length (mm)") + 
  theme(
    legend.position = "bottom",
    legend.key.width = unit(1.5, "cm"),
    text = element_text(size = 25)
  )+ 
  scale_color_manual(
    name = "",
    values = c("Restricted cubic spline" = "black", "95% Confidence Interval" = "black"),
    breaks = c("Restricted cubic spline", "95% Confidence Interval")
  ) 
```

## Post-hoc analysis: GA_measurement

```{r}
# Data preparation
singleton_final_nonlinear <- 
  singleton_final %>%
  mutate(PTB_spontaneous = 
           PTB_spontaneous %>% 
           as.character() %>% 
           as.numeric
         ) %>% 
   filter(!Study %in% 
            c("fis",
              "gup",
              "kin",
              "pils",
              "weit")) %>% 
  select(Study, Name, PID, CL, GA_measurement, PTB_spontaneous) %>% 
  filter(!is.na(CL) & !is.na(GA_measurement) & !is.na(PTB_spontaneous)) 

# Create interaction term
singleton_final_nonlinear$CL_GA <- singleton_final_nonlinear$CL * singleton_final_nonlinear$GA_measurement %>%
  as.character() %>% as.numeric()

# Determine quantiles of CL within the entire IPD (using locations suggested by Harrell)
# Will be used when fitting restricted cubic spline with 4 knots
CL_quantile <- quantile(singleton_final_nonlinear$CL, 
                        na.rm = T, 
                        probs = c(0.05, 0.35, 0.65, 0.95)) %>% unname()
```

```{r}
# Print quantiles of CL for 4 knots
round(quantile(singleton_final_nonlinear$CL, 
                        na.rm = T, 
                        probs = c(0.05, 0.35, 0.65, 0.95)), digits = 2)
```

```{r}
# Nesting data by Study Name
singleton_nest_nonlinear <- 
  singleton_final_nonlinear %>% 
  group_by(Name) %>% 
  nest
```

```{r}
# Restricted cubic spline model function
model_nonlinear <- function(df) {
  glm(as.factor(PTB_spontaneous) ~
        rcs(CL, CL_quantile) * GA_measurement, 
      data = df,
      family = binomial
      )
}
```

```{r}
# Fit RCS model to each study
singleton_nest_nonlinear <- 
  singleton_nest_nonlinear %>% 
  mutate(model = map(data, model_nonlinear))
```

```{r}
# Extract regression coefficients for multivariate meta-analysis in each study
singleton_results_nonlinear <- 
  singleton_nest_nonlinear %>% 
  mutate(tidy = map(model, broom::tidy)) %>% 
  unnest(tidy) %>% 
  select(Name,term,
         estimate) %>% 
  pivot_wider(names_from = term,
              values_from = estimate)

singleton_results_nonlinear <- singleton_results_nonlinear[,-c(2:6)]

# Extract covariance matrix for multivariate meta-analysis in each study
singleton_results_nonlinear[,c("V_1_1","V_1_2","V_1_3",
                                  "V_2_2", "V_2_3",
                                  "V_3_3")] <- NA

for (i in 1:nrow(singleton_results_nonlinear)) {
  for (j in 1:6) {
    singleton_results_nonlinear[i, c("V_1_1","V_1_2","V_1_3",
                                     "V_2_2", "V_2_3",
                                     "V_3_3")[j]] <-
      vcov(singleton_nest_nonlinear[[3]][[i]])[6:8,6:8][lower.tri(vcov(singleton_nest_nonlinear[[3]][[i]])[6:8,6:8],diag = TRUE)][j]
  }
}
```

```{r}
# Multivariate meta-analysis of the spline coefficients
y <- as.matrix(singleton_results_nonlinear[,2:4])

S <- as.matrix(singleton_results_nonlinear[,c("V_1_1","V_1_2","V_1_3",
                                                        "V_2_2", "V_2_3",
                                                        "V_3_3")])

meta_multivariate <- 
  mvmeta(y, 
         S,
         method = "reml")

# Save multivariate meta-analysis regression coefficients
b1 <- summary(meta_multivariate)$coef[1,1]
b2 <- summary(meta_multivariate)$coef[2,1]
b3 <- summary(meta_multivariate)$coef[3,1]
```

```{r}
# Get sample sizes for each study used in the nonlinear meta-analysis
singleton_final_nonlinear %>%
  group_by(Name) %>%
  summarise(n = n()) %>%
  filter(Name %in% 
           singleton_results_nonlinear$Name[!is.na(singleton_results_nonlinear$`rcs(CL, CL_quantile)CL:GA_measurement`)]) %>% 
  print(n = 22)

# Print total sample size
paste("Total participants:",nrow(singleton_final_nonlinear %>%
       filter(Name %in% 
                singleton_results_nonlinear$Name[!is.na(singleton_results_nonlinear$`rcs(CL, CL_quantile)CL:GA_measurement`)])))
```

```{r}
# Summarise multivariate meta-analysis results
meta_multivariate_results <- round(summary(meta_multivariate)$coef[,c(1,2,4,5,6)], digits = 4) %>% as.data.frame()
rownames(meta_multivariate_results) <- c("RCS1", "RCS2", "RCS3")
meta_multivariate_results <- cbind(meta_multivariate_results, 
                                   data.frame(round(sqrt(diag(meta_multivariate$Psi)), digits = 4)))
names(meta_multivariate_results) <- c("Estimate", "Std. Error", "P. value", "95% CI Lower", "95% CI Upper", "Between-study heterogeneity (tau)")
meta_multivariate_results
```

```{r, fig.width=12, fig.height=9}
# Create the restricted spline transformations of CL, choose 4 knots at 28.6, 37, 43, 55
singleton_final_nonlinear$RCS <- rcs(singleton_final_nonlinear$CL, CL_quantile)

# Estimate the linear predictor for each individual 
# Centering the spline transformations by a useful reference value, i.e. CL = 40
spline_center <-  rcs(c(40), CL_quantile) %>% as.vector()
singleton_final_nonlinear$predict <-
  b1 * (singleton_final_nonlinear$RCS[,1] %>% as.numeric() - spline_center[1]) + 
  b2 * (singleton_final_nonlinear$RCS[,2] %>% as.numeric() - spline_center[2]) + 
  b3 * (singleton_final_nonlinear$RCS[,3] %>% as.numeric() - spline_center[3]) %>% as.numeric()


# Calculate the variance of each prediction
# a^2vAR(x) + B^2VAR(y) + c^2Var(Z) + 2abCov(X,Y) + 2acCov(X, Z) + 2bcCov(Y,z)
singleton_final_nonlinear$predict_var <- 
  (meta_multivariate$vcov[1,1] * (singleton_final_nonlinear$RCS[,1] %>% as.numeric() - spline_center[1])^2) + 
  (meta_multivariate$vcov[2,2] * (singleton_final_nonlinear$RCS[,2] %>% as.numeric() - spline_center[2])^2) + 
  (meta_multivariate$vcov[3,3] * (singleton_final_nonlinear$RCS[,3] %>% as.numeric() - spline_center[3])^2) + 
  2 * meta_multivariate$vcov[1,2] * (singleton_final_nonlinear$RCS[,1] %>% as.numeric() - spline_center[1]) *
  (singleton_final_nonlinear$RCS[,2] %>% as.numeric() - spline_center[2]) + 
  2 * meta_multivariate$vcov[1,3] * (singleton_final_nonlinear$RCS[,1] %>% as.numeric() - spline_center[1]) *
  (singleton_final_nonlinear$RCS[,3] %>% as.numeric() - spline_center[3]) + 
  2 * meta_multivariate$vcov[2,3] * (singleton_final_nonlinear$RCS[,2] %>% as.numeric() - spline_center[2]) *
  (singleton_final_nonlinear$RCS[,3] %>% as.numeric() - spline_center[3]) %>% as.numeric()  

# Calculate the 95% CI of predictions  
singleton_final_nonlinear$predict_lci <-
  singleton_final_nonlinear$predict + qt(0.025, dim(singleton_final_nonlinear)[1] - 3) * sqrt(singleton_final_nonlinear$predict_var)

singleton_final_nonlinear$predict_uci <-
  singleton_final_nonlinear$predict + qt(0.975, dim(singleton_final_nonlinear)[1] - 3) * sqrt(singleton_final_nonlinear$predict_var)

# Plot multivariate meta-analysis results
singleton_final_nonlinear %>% arrange(CL) %>% 
  ggplot() + 
  geom_line(aes(x = CL, y = predict, color = "Restricted cubic spline"), lwd = 1) + 
  geom_ribbon(aes(x = CL, ymin = predict_lci, ymax = predict_uci, color = "95% Confidence Interval"), 
              lty = 0, alpha = 0.3) + 
  scale_x_continuous(
    limits = c(10,70),
    breaks = c(seq(10,70,5))
  ) + 
  scale_y_continuous(
    limits = c(-0.5,0.25),
    breaks = c(seq(-0.5,0.25,0.25))
  ) + 
  theme_bw() + 
  labs(y = "Log Odds Ratio", x = "Cervical length (mm)") + 
  theme(
    legend.position = "bottom",
    legend.key.width = unit(1.5, "cm"),
    text = element_text(size = 25)
  )+ 
  scale_color_manual(
    name = "",
    values = c("Restricted cubic spline" = "black", "95% Confidence Interval" = "black"),
    breaks = c("Restricted cubic spline", "95% Confidence Interval")
  ) 
```

# Non-linear sensitivity analyses

## Spontaneous Preterm Birth (< 37 weeks) as a time-to-event outcome

Indicated PTB are treated as censored observations

```{r}
# Data preparation
singleton_final_nonlinear <- 
  singleton_final %>%
  mutate(PTB_spontaneous = 
           PTB_spontaneous %>% 
           as.character() %>% 
           as.numeric
         ) %>% 
   filter(!Study %in% 
            c("fis",
              "gup",
              "kin",
              "pils",
              "weit")) %>% 
  select(Study, Name, PID, CL, GA_measurement, GA_delivery, PTB_spontaneous
         ) %>% 
  filter(!is.na(CL) & !is.na(GA_measurement) & !is.na(GA_delivery) & !is.na(PTB_spontaneous)) 

# Determine quantiles of CL within the entire IPD (using locations suggested by Harrell)
# Will be used when fitting restricted cubic spline with 4 knots
CL_quantile <- quantile(singleton_final_nonlinear$CL, 
                        na.rm = T, 
                        probs = c(0.05, 0.35, 0.65, 0.95)) %>% unname()
```

```{r}
# Print quantiles of CL for 4 knots
round(quantile(singleton_final_nonlinear$CL, 
                        na.rm = T, 
                        probs = c(0.05, 0.35, 0.65, 0.95)), digits = 2)
```

```{r}
# Nesting data by Study Name
singleton_nest_nonlinear <- 
  singleton_final_nonlinear %>% 
  group_by(Name) %>% 
  nest
```

```{r}
# Restricted cubic spline model function
model_nonlinear <- function(df) {
  coxph(Surv(GA_measurement, GA_delivery, PTB_spontaneous) ~ rcs(CL, CL_quantile),
        data = df)
}
```

```{r}
# Fit RCS model to each study
singleton_nest_nonlinear <- 
  singleton_nest_nonlinear %>% 
  mutate(model = map(data, model_nonlinear))
```

```{r}
# Extract non-linear regression coefficients for multivariate meta-analysis in each study
singleton_results_nonlinear <- 
  singleton_nest_nonlinear %>% 
  mutate(tidy = map(model, broom::tidy)) %>% 
  unnest(tidy) %>% 
  select(Name,term,
         estimate) %>% 
  pivot_wider(names_from = term,
              values_from = estimate)

# Extract covariance matrix for multivariate meta-analysis in each study
singleton_results_nonlinear[,c("V_1_1","V_1_2","V_1_3",
                                  "V_2_2", "V_2_3",
                                  "V_3_3")] <- NA

for (i in 1:nrow(singleton_results_nonlinear)) {
  for (j in 1:6) {
    singleton_results_nonlinear[i, c("V_1_1","V_1_2","V_1_3",
                                     "V_2_2", "V_2_3",
                                     "V_3_3")[j]] <-
      vcov(singleton_nest_nonlinear[[3]][[i]])[lower.tri(vcov(singleton_nest_nonlinear[[3]][[i]]),diag = TRUE)][j]
  }
}
```

```{r}
# Multivariate meta-analysis of the spline coefficients
y <- as.matrix(singleton_results_nonlinear[,c("rcs(CL, CL_quantile)CL",
                                                "rcs(CL, CL_quantile)CL'",
                                                "rcs(CL, CL_quantile)CL''")])

S <- as.matrix(singleton_results_nonlinear[,c("V_1_1","V_1_2","V_1_3",
                                                        "V_2_2", "V_2_3",
                                                        "V_3_3")])

meta_multivariate <- 
  mvmeta(y, 
         S,
         method = "reml")

# Save multivariate meta-analysis regression coefficients
b1 <- summary(meta_multivariate)$coef[1,1]
b2 <- summary(meta_multivariate)$coef[2,1]
b3 <- summary(meta_multivariate)$coef[3,1]
```

```{r}
# Get sample sizes for each study used in the nonlinear meta-analysis
singleton_final_nonlinear %>%
  group_by(Name) %>%
  summarise(n = n()) %>%
  print(n = 22)

# Print total sample size
paste(c("Total participants:", nrow(singleton_final_nonlinear)))
```

```{r}
# Summarise multivariate meta-analysis results
meta_multivariate_results <- round(summary(meta_multivariate)$coef[,c(1,2,4,5,6)], digits = 4) %>% as.data.frame()
rownames(meta_multivariate_results) <- c("RCS1", "RCS2", "RCS3")
meta_multivariate_results <- cbind(meta_multivariate_results, 
                                   data.frame(round(sqrt(diag(meta_multivariate$Psi)), digits = 4)))
names(meta_multivariate_results) <- c("Estimate", "Std. Error", "P. value", "95% CI Lower", "95% CI Upper", "Between-study heterogeneity (tau)")
meta_multivariate_results
```

```{r,fig.width=12,fig.height=9}
# Create the restricted spline transformations of CL, choose 4 knots at 28.2, 37, 43, 55
singleton_final_nonlinear$RCS <- rcs(singleton_final_nonlinear$CL, CL_quantile)

# Estimate the linear predictor for each individual 
# Centering the spline transformations by a useful reference value, i.e. CL = 40
spline_center <-  rcs(c(40), CL_quantile) %>% as.vector()
singleton_final_nonlinear$predict <-
  b1 * (singleton_final_nonlinear$RCS[,1] %>% as.numeric() - spline_center[1]) + 
  b2 * (singleton_final_nonlinear$RCS[,2] %>% as.numeric() - spline_center[2]) + 
  b3 * (singleton_final_nonlinear$RCS[,3] %>% as.numeric() - spline_center[3]) %>% as.numeric()

# Calculate the variance of each prediction
# a^2vAR(x) + B^2VAR(y) + c^2Var(Z) + 2abCov(X,Y) + 2acCov(X, Z) + 2bcCov(Y,z)
singleton_final_nonlinear$predict_var <- 
  (meta_multivariate$vcov[1,1] * (singleton_final_nonlinear$RCS[,1] %>% as.numeric() - spline_center[1])^2) + 
  (meta_multivariate$vcov[2,2] * (singleton_final_nonlinear$RCS[,2] %>% as.numeric() - spline_center[2])^2) + 
  (meta_multivariate$vcov[3,3] * (singleton_final_nonlinear$RCS[,3] %>% as.numeric() - spline_center[3])^2) + 
  2 * meta_multivariate$vcov[1,2] * (singleton_final_nonlinear$RCS[,1] %>% as.numeric() - spline_center[1]) *
  (singleton_final_nonlinear$RCS[,2] %>% as.numeric() - spline_center[2]) + 
  2 * meta_multivariate$vcov[1,3] * (singleton_final_nonlinear$RCS[,1] %>% as.numeric() - spline_center[1]) *
  (singleton_final_nonlinear$RCS[,3] %>% as.numeric() - spline_center[3]) + 
  2 * meta_multivariate$vcov[2,3] * (singleton_final_nonlinear$RCS[,2] %>% as.numeric() - spline_center[2]) *
  (singleton_final_nonlinear$RCS[,3] %>% as.numeric() - spline_center[3]) %>% as.numeric()

# Calculate the 95% CI of predictions  
singleton_final_nonlinear$predict_lci <-
  singleton_final_nonlinear$predict + qnorm(0.025) * sqrt(singleton_final_nonlinear$predict_var)

singleton_final_nonlinear$predict_uci <-
  singleton_final_nonlinear$predict + qnorm(0.975) * sqrt(singleton_final_nonlinear$predict_var)

# Plot multivariate meta-analysis results
singleton_final_nonlinear %>% arrange(CL) %>% 
  ggplot() + 
  geom_line(aes(x = CL, y = exp(predict), color = "Restricted cubic spline"), lwd = 1) + 
  geom_ribbon(aes(x = CL, ymin = exp(predict_lci), ymax = exp(predict_uci), color = "95% Confidence Interval"),
              lty = 0, lwd = 1, alpha = 0.3) +
  scale_x_continuous(
    limits = c(10,70),
    breaks = c(seq(10, 70, by = 5))
  ) + 
  scale_y_continuous(
   limits = c(0, 30),
   breaks = c(seq(0, 30, by = 5)),
  ) +
  theme_bw() + 
  labs(y = "Hazard Ratio", x = "Cervical length (mm)")+ 
  scale_color_manual(
    name = "",
    values = c("Restricted cubic spline" = "black", "95% Confidence Interval" = "black"),
    breaks = c("Restricted cubic spline", "95% Confidence Interval")
  ) + 
  theme(
    legend.position = "bottom",
    legend.key.width = unit(1.5, "cm"),
    text = element_text(size = 25)
  )
```

## Excluding women that received treatment for preterm birth (Cerclage, Progesterone, Pessary)

```{r}
# Data preparation
singleton_final_nonlinear <- 
  singleton_final %>%
  mutate(PTB_spontaneous = 
           PTB_spontaneous %>% 
           as.character() %>% 
           as.numeric
         ) %>% 
  filter((Progesterone != 1 &
            Pessary != 1 &
            Cerclage != 1) %>% replace_na(TRUE)) %>% 
  filter(!Study %in% c("fis","gup","kin","pils", "num","weit"
                       )) %>% 
  select(Study, Name, PID, CL, GA_measurement, PTB_spontaneous
         ) %>% 
  filter(!is.na(CL) & !is.na(GA_measurement) & !is.na(PTB_spontaneous)) 

# Determine quantiles of CL within the entire IPD (using locations suggested by Harrell)
# Will be used when fitting restricted cubic spline with 4 knots
CL_quantile <- quantile(singleton_final_nonlinear$CL, 
                        na.rm = T, 
                        probs = c(0.05, 0.35, 0.65, 0.95)) %>% unname()
```

```{r}
# Print quantiles of CL for 4 knots
round(quantile(singleton_final_nonlinear$CL, 
                        na.rm = T, 
                        probs = c(0.05, 0.35, 0.65, 0.95)), digits = 2)
```

```{r}
# Nesting data by Study Name
singleton_nest_nonlinear <- 
  singleton_final_nonlinear %>% 
  group_by(Name) %>% 
  nest
```

```{r}
# Restricted cubic spline model function
model_nonlinear <- function(df) {
  glm(as.factor(PTB_spontaneous) ~
        rcs(CL, CL_quantile) + GA_measurement, data = df,
      family = binomial
      )
}
```

```{r}
# Fit RCS model to each study
singleton_nest_nonlinear <- 
  singleton_nest_nonlinear %>% 
  mutate(model = map(data, model_nonlinear))
```

```{r}
# Extract non-linear regression coefficients for multivariate meta-analysis in each study
singleton_results_nonlinear <- 
  singleton_nest_nonlinear %>% 
  mutate(tidy = map(model, broom::tidy)) %>% 
  unnest(tidy) %>% 
  select(Name,term,
         estimate) %>% 
  pivot_wider(names_from = term,
              values_from = estimate)

singleton_results_nonlinear <- singleton_results_nonlinear[,c(1,3,4,5)]

# Extract covariance matrix for multivariate meta-analysis in each study
singleton_results_nonlinear[,c("V_1_1","V_1_2","V_1_3",
                                  "V_2_2", "V_2_3",
                                  "V_3_3")] <- NA

for (i in 1:nrow(singleton_results_nonlinear)) {
  for (j in 1:6) {
    singleton_results_nonlinear[i, c("V_1_1","V_1_2","V_1_3",
                                     "V_2_2", "V_2_3",
                                     "V_3_3")[j]] <-
      vcov(singleton_nest_nonlinear[[3]][[i]])[2:4,2:4][lower.tri(vcov(singleton_nest_nonlinear[[3]][[i]])[2:4,2:4],diag = TRUE)][j]
  }
}
```

```{r}
# Multivariate meta-analysis of the spline coefficients
y <- as.matrix(singleton_results_nonlinear[,c("rcs(CL, CL_quantile)CL",
                                                "rcs(CL, CL_quantile)CL'",
                                                "rcs(CL, CL_quantile)CL''")])

S <- as.matrix(singleton_results_nonlinear[,c("V_1_1","V_1_2","V_1_3",
                                                        "V_2_2", "V_2_3",
                                                        "V_3_3")])

meta_multivariate <- 
  mvmeta(y, 
         S,
         method = "reml")

# Save multivariate meta-analysis regression coefficients
b1 <- summary(meta_multivariate)$coef[1,1]
b2 <- summary(meta_multivariate)$coef[2,1]
b3 <- summary(meta_multivariate)$coef[3,1]
```

```{r}
# Get sample sizes for each study used in the nonlinear meta-analysis
singleton_final_nonlinear %>%
  group_by(Name) %>%
  summarise(n = n()) %>%
  filter(Name %in% 
           singleton_results_nonlinear$Name[!is.na(singleton_results_nonlinear$`rcs(CL, CL_quantile)CL`)]) %>% 
  print(n = 21)

# Print total sample size
paste(c("Total participants:", nrow(singleton_final_nonlinear %>%
    filter(Name %in% 
           singleton_results_nonlinear$Name[!is.na(singleton_results_nonlinear$`rcs(CL, CL_quantile)CL`)]))))
```

```{r}
# Summarise multivariate meta-analysis results
meta_multivariate_results <- round(summary(meta_multivariate)$coef[,c(1,2,4,5,6)], digits = 4) %>% as.data.frame()
rownames(meta_multivariate_results) <- c("RCS1", "RCS2", "RCS3")
meta_multivariate_results <- cbind(meta_multivariate_results, 
                                   data.frame(round(sqrt(diag(meta_multivariate$Psi)), digits = 4)))
names(meta_multivariate_results) <- c("Estimate", "Std. Error", "P. value", "95% CI Lower", "95% CI Upper", "Between-study heterogeneity (tau)")
meta_multivariate_results
```

```{r,fig.width=12,fig.height=9}
# Create the restricted spline transformations of CL, choose 4 knots at 28.2, 37, 43, 55
singleton_final_nonlinear$RCS <- rcs(singleton_final_nonlinear$CL, CL_quantile)

# Estimate the linear predictor for each individual 
# Centering the spline transformations by a useful reference value, i.e. CL = 40
spline_center <-  rcs(c(40), CL_quantile) %>% as.vector()
singleton_final_nonlinear$predict <-
  b1 * (singleton_final_nonlinear$RCS[,1] %>% as.numeric() - spline_center[1]) + 
  b2 * (singleton_final_nonlinear$RCS[,2] %>% as.numeric() - spline_center[2]) + 
  b3 * (singleton_final_nonlinear$RCS[,3] %>% as.numeric() - spline_center[3]) %>% as.numeric()

# Calculate the variance of each prediction
# a^2vAR(x) + B^2VAR(y) + c^2Var(Z) + 2abCov(X,Y) + 2acCov(X, Z) + 2bcCov(Y,z)
singleton_final_nonlinear$predict_var <- 
  (meta_multivariate$vcov[1,1] * (singleton_final_nonlinear$RCS[,1] %>% as.numeric() - spline_center[1])^2) + 
  (meta_multivariate$vcov[2,2] * (singleton_final_nonlinear$RCS[,2] %>% as.numeric() - spline_center[2])^2) + 
  (meta_multivariate$vcov[3,3] * (singleton_final_nonlinear$RCS[,3] %>% as.numeric() - spline_center[3])^2) + 
  2 * meta_multivariate$vcov[1,2] * (singleton_final_nonlinear$RCS[,1] %>% as.numeric() - spline_center[1]) *
  (singleton_final_nonlinear$RCS[,2] %>% as.numeric() - spline_center[2]) + 
  2 * meta_multivariate$vcov[1,3] * (singleton_final_nonlinear$RCS[,1] %>% as.numeric() - spline_center[1]) *
  (singleton_final_nonlinear$RCS[,3] %>% as.numeric() - spline_center[3]) + 
  2 * meta_multivariate$vcov[2,3] * (singleton_final_nonlinear$RCS[,2] %>% as.numeric() - spline_center[2]) *
  (singleton_final_nonlinear$RCS[,3] %>% as.numeric() - spline_center[3]) %>% as.numeric()  

# Calculate the 95% CI of predictions  
singleton_final_nonlinear$predict_lci <-
  singleton_final_nonlinear$predict + qnorm(0.025) * sqrt(singleton_final_nonlinear$predict_var)

singleton_final_nonlinear$predict_uci <-
  singleton_final_nonlinear$predict + qnorm(0.975) * sqrt(singleton_final_nonlinear$predict_var)

# Plot multivariate meta-analysis results
singleton_final_nonlinear %>% arrange(CL) %>% 
  ggplot() + 
  geom_line(aes(x = CL, y = exp(predict), color = "Restricted cubic spline"), lwd = 1) + 
  geom_ribbon(aes(x = CL, ymin = exp(predict_lci), ymax = exp(predict_uci), color = "95% Confidence Interval"),
              lty = 0, lwd = 1, alpha = 0.3) +
  scale_x_continuous(
    limits = c(10,70),
    breaks = c(seq(10, 70, by = 5))
  ) + 
  scale_y_continuous(
   limits = c(0, 30),
   breaks = c(seq(0, 30, by = 5)),
  ) +
  theme_bw() + 
  labs(y = "Odds Ratio", x = "Cervical length (mm)")+ 
  scale_color_manual(
    name = "",
    values = c("Restricted cubic spline" = "black", "95% Confidence Interval" = "black"),
    breaks = c("Restricted cubic spline", "95% Confidence Interval")
  ) + 
  theme(
    legend.position = "bottom",
    legend.key.width = unit(1.5, "cm"),
    text = element_text(size = 25)
  )

# Save data for later
singleton_final_nonlinear_sens1 <- singleton_final_nonlinear
```

## Excluding studies with an overall high risk of bias
```{r, message = FALSE, warning = FALSE}
# Load risk of bias data
Singleton_RoB_3_April <- readxl::read_excel("Y:\\Systematic Reviews\\IPPIC-II\\Analysis\\Analysis\\Analysis_singleton\\Singleton RoB 3 April.xlsx")
```

```{r}
# Identify studies with low/moderate risk of bias
RoB_study <- 
  Singleton_RoB_3_April %>% 
  select(Study,`D1 consensus`,
         `D2 consensus`,
         `D3 consensus`,
         `D4 consensus`,
         `D5 consensus`,
         `D6 consensus`) %>% 
  mutate(RoB = 
           ifelse(if_any(c(`D1 consensus`,
                           `D2 consensus`,
                           `D3 consensus`,
                           `D4 consensus`,
                           `D5 consensus`,
                           `D6 consensus`
           ),~.=="high"),"high","low")) %>% 
  filter(RoB != "high") %>% 
  pull(Study)
```

```{r}
# Data preparation
singleton_final_nonlinear <- 
  singleton_final %>%
  mutate(PTB_spontaneous = 
           PTB_spontaneous %>% 
           as.character() %>% 
           as.numeric) %>% 
  filter(Name %in% RoB_study) %>% 
  filter(!Study %in% c("fis","gup","kin","pils",
                       "num","weit"
                       )) %>% 
  select(Study, Name, PID, CL, GA_measurement, PTB_spontaneous
         ) %>% 
  filter(!is.na(CL) & !is.na(GA_measurement) & !is.na(PTB_spontaneous)) 

# Determine quantiles of CL within the entire IPD (using locations suggested by Harrell)
# Will be used when fitting restricted cubic spline with 4 knots
CL_quantile <- quantile(singleton_final_nonlinear$CL, 
                        na.rm = T, 
                        probs = c(0.05, 0.35, 0.65, 0.95)) %>% unname()
```

```{r}
# Print quantiles of CL for 4 knots
round(quantile(singleton_final_nonlinear$CL, 
                        na.rm = T, 
                        probs = c(0.05, 0.35, 0.65, 0.95)), digits = 2)
```

```{r}
# Nesting data by Study Name
singleton_nest_nonlinear <- 
  singleton_final_nonlinear %>% 
  group_by(Name) %>% 
  nest
```

```{r}
# Restricted cubic spline model function
model_nonlinear <- function(df) {
  glm(as.factor(PTB_spontaneous) ~
        rcs(CL, CL_quantile) + GA_measurement, data = df,
      family = binomial
      )
}
```

```{r}
# Fit RCS model to each study
singleton_nest_nonlinear <- 
  singleton_nest_nonlinear %>% 
  mutate(model = map(data, model_nonlinear))
```

```{r}
# Extract non-linear regression coefficients for multivariate meta-analysis in each study
singleton_results_nonlinear <- 
  singleton_nest_nonlinear %>% 
  mutate(tidy = map(model, broom::tidy)) %>% 
  unnest(tidy) %>% 
  select(Name,term,
         estimate) %>% 
  pivot_wider(names_from = term,
              values_from = estimate) %>% 
  select(Name,
         `rcs(CL, CL_quantile)CL`,
         `rcs(CL, CL_quantile)CL'`,
         `rcs(CL, CL_quantile)CL''`)

# Extract covariance matrix for multivariate meta-analysis in each study
singleton_results_nonlinear[,c("V_1_1","V_1_2","V_1_3",
                                  "V_2_2", "V_2_3",
                                  "V_3_3")] <- NA

for (i in 1:nrow(singleton_results_nonlinear)) {
  for (j in 1:6) {
    singleton_results_nonlinear[i, c("V_1_1","V_1_2","V_1_3",
                                     "V_2_2", "V_2_3",
                                     "V_3_3")[j]] <-
      vcov(singleton_nest_nonlinear[[3]][[i]])[2:4,2:4][lower.tri(vcov(singleton_nest_nonlinear[[3]][[i]])[2:4,2:4],diag = TRUE)][j]
  }
}
```

```{r}
# Multivariate meta-analysis of the spline coefficients
y <- as.matrix(singleton_results_nonlinear[,c("rcs(CL, CL_quantile)CL",
                                                "rcs(CL, CL_quantile)CL'",
                                                "rcs(CL, CL_quantile)CL''")])

S <- as.matrix(singleton_results_nonlinear[,c("V_1_1","V_1_2","V_1_3",
                                                        "V_2_2", "V_2_3",
                                                        "V_3_3")])

meta_multivariate <- 
  mvmeta(y, 
         S,
         method = "reml")

# Save multivariate meta-analysis regression coefficients
b1 <- summary(meta_multivariate)$coef[1,1]
b2 <- summary(meta_multivariate)$coef[2,1]
b3 <- summary(meta_multivariate)$coef[3,1]
```

```{r}
# Get sample sizes for each study used in the nonlinear meta-analysis
singleton_final_nonlinear %>%
  group_by(Name) %>%
  summarise(n = n()) %>% 
  print(n = 10)

# Print total sample size
paste(c("Total participants:", nrow(singleton_final_nonlinear)))
```

```{r}
# Summarise multivariate meta-analysis results
meta_multivariate_results <- round(summary(meta_multivariate)$coef[,c(1,2,4,5,6)], digits = 4) %>% as.data.frame()
rownames(meta_multivariate_results) <- c("RCS1", "RCS2", "RCS3")
meta_multivariate_results <- cbind(meta_multivariate_results, 
                                   data.frame(round(sqrt(diag(meta_multivariate$Psi)), digits = 4)))
names(meta_multivariate_results) <- c("Estimate", "Std. Error", "P. value", "95% CI Lower", "95% CI Upper", "Between-study heterogeneity (tau)")
meta_multivariate_results
```

```{r,fig.width=12,fig.height=9}
# Create the restricted spline transformations of CL, choose 4 knots at 28.2, 37, 43, 55
singleton_final_nonlinear$RCS <- rcs(singleton_final_nonlinear$CL, CL_quantile)

# Estimate the linear predictor for each individual 
# Centering the spline transformations by a useful reference value, i.e. CL = 40
spline_center <-  rcs(c(40), CL_quantile) %>% as.vector()
singleton_final_nonlinear$predict <-
  b1 * (singleton_final_nonlinear$RCS[,1] %>% as.numeric() - spline_center[1]) + 
  b2 * (singleton_final_nonlinear$RCS[,2] %>% as.numeric() - spline_center[2]) + 
  b3 * (singleton_final_nonlinear$RCS[,3] %>% as.numeric() - spline_center[3]) %>% as.numeric()

# Calculate the variance of each prediction
# a^2vAR(x) + B^2VAR(y) + c^2Var(Z) + 2abCov(X,Y) + 2acCov(X, Z) + 2bcCov(Y,z)
singleton_final_nonlinear$predict_var <- 
  (meta_multivariate$vcov[1,1] * (singleton_final_nonlinear$RCS[,1] %>% as.numeric() - spline_center[1])^2) + 
  (meta_multivariate$vcov[2,2] * (singleton_final_nonlinear$RCS[,2] %>% as.numeric() - spline_center[2])^2) + 
  (meta_multivariate$vcov[3,3] * (singleton_final_nonlinear$RCS[,3] %>% as.numeric() - spline_center[3])^2) + 
  2 * meta_multivariate$vcov[1,2] * (singleton_final_nonlinear$RCS[,1] %>% as.numeric() - spline_center[1]) *
  (singleton_final_nonlinear$RCS[,2] %>% as.numeric() - spline_center[2]) + 
  2 * meta_multivariate$vcov[1,3] * (singleton_final_nonlinear$RCS[,1] %>% as.numeric() - spline_center[1]) *
  (singleton_final_nonlinear$RCS[,3] %>% as.numeric() - spline_center[3]) + 
  2 * meta_multivariate$vcov[2,3] * (singleton_final_nonlinear$RCS[,2] %>% as.numeric() - spline_center[2]) *
  (singleton_final_nonlinear$RCS[,3] %>% as.numeric() - spline_center[3]) %>% as.numeric()  

# Calculate the 95% CI of predictions  
singleton_final_nonlinear$predict_lci <-
  singleton_final_nonlinear$predict + qnorm(0.025) * sqrt(singleton_final_nonlinear$predict_var)

singleton_final_nonlinear$predict_uci <-
  singleton_final_nonlinear$predict + qnorm(0.975) * sqrt(singleton_final_nonlinear$predict_var)

# Plot multivariate meta-analysis results
singleton_final_nonlinear %>% arrange(CL) %>% 
  ggplot() + 
  geom_line(aes(x = CL, y = exp(predict), color = "Restricted cubic spline"), lwd = 1) + 
  geom_ribbon(aes(x = CL, ymin = exp(predict_lci), ymax = exp(predict_uci), color = "95% Confidence Interval"),
              lty = 0, lwd = 1, alpha = 0.3) +
  scale_x_continuous(
    limits = c(10,70),
    breaks = c(seq(10, 70, by = 5))
  ) + 
  scale_y_continuous(
   limits = c(0, 45),
   breaks = c(seq(0, 45, by = 5)),
  ) +
  theme_bw() + 
  labs(y = "Odds Ratio", x = "Cervical length (mm)")+ 
  scale_color_manual(
    name = "",
    values = c("Restricted cubic spline" = "black", "95% Confidence Interval" = "black"),
    breaks = c("Restricted cubic spline", "95% Confidence Interval")
  ) + 
  theme(
    legend.position = "bottom",
    legend.key.width = unit(1.5, "cm"),
    text = element_text(size = 25)
  )

# Save data for later
singleton_final_nonlinear_sens2 <- singleton_final_nonlinear
```

## Post-hoc analysis: Excluding women whose cervical length measurement was outside 18-22 weeks' GA

```{r}
# Data preparation
singleton_final_nonlinear <- 
  singleton_final %>%
  mutate(PTB_spontaneous = 
           PTB_spontaneous %>% 
           as.character() %>% 
           as.numeric
         ) %>% 
  filter(!Study %in% c("fis","gup","kin", "pils","weit"),
         GA_measurement >= 18 & GA_measurement < 22) %>% 
  select(Study, Name, PID, CL, GA_measurement, PTB_spontaneous
         ) %>% 
  filter(!is.na(CL) & !is.na(GA_measurement) & !is.na(PTB_spontaneous)) 

# Determine quantiles of CL within the entire IPD (using locations suggested by Harrell)
# Will be used when fitting restricted cubic spline with 4 knots
CL_quantile <- quantile(singleton_final_nonlinear$CL, 
                        na.rm = T, 
                        probs = c(0.05, 0.35, 0.65, 0.95)) %>% unname()
```

```{r}
# Print quantiles of CL for 4 knots
round(quantile(singleton_final_nonlinear$CL, 
                        na.rm = T, 
                        probs = c(0.05, 0.35, 0.65, 0.95)), digits = 2)
```

```{r}
# Nesting data by Study Name
singleton_nest_nonlinear <- 
  singleton_final_nonlinear %>% 
  group_by(Name) %>% 
  nest
```

```{r}
# Restricted cubic spline model function
model_nonlinear <- function(df) {
  glm(as.factor(PTB_spontaneous) ~
        rcs(CL, CL_quantile) + GA_measurement, data = df,
      family = binomial
      )
}
```

```{r}
# Fit RCS model to each study
singleton_nest_nonlinear <- 
  singleton_nest_nonlinear %>% 
  mutate(model = map(data, model_nonlinear))
```

```{r}
# Extract non-linear regression coefficients for multivariate meta-analysis in each study
singleton_results_nonlinear <- 
  singleton_nest_nonlinear %>% 
  mutate(tidy = map(model, broom::tidy)) %>% 
  unnest(tidy) %>% 
  select(Name,term,
         estimate) %>% 
  pivot_wider(names_from = term,
              values_from = estimate) %>% 
  select(Name,
         `rcs(CL, CL_quantile)CL`,
         `rcs(CL, CL_quantile)CL'`,
         `rcs(CL, CL_quantile)CL''`)

# Extract covariance matrix for multivariate meta-analysis in each study
singleton_results_nonlinear[,c("V_1_1","V_1_2","V_1_3",
                                  "V_2_2", "V_2_3",
                                  "V_3_3")] <- NA

for (i in 1:nrow(singleton_results_nonlinear)) {
  for (j in 1:6) {
    singleton_results_nonlinear[i, c("V_1_1","V_1_2","V_1_3",
                                     "V_2_2", "V_2_3",
                                     "V_3_3")[j]] <-
      vcov(singleton_nest_nonlinear[[3]][[i]])[2:4,2:4][lower.tri(vcov(singleton_nest_nonlinear[[3]][[i]])[2:4,2:4],diag = TRUE)][j]
  }
}
```

```{r}
# Multivariate meta-analysis of the spline coefficients
y <- as.matrix(singleton_results_nonlinear[,c("rcs(CL, CL_quantile)CL",
                                                "rcs(CL, CL_quantile)CL'",
                                                "rcs(CL, CL_quantile)CL''")])

S <- as.matrix(singleton_results_nonlinear[,c("V_1_1","V_1_2","V_1_3",
                                                        "V_2_2", "V_2_3",
                                                        "V_3_3")])

meta_multivariate <- 
  mvmeta(y, 
         S,
         method = "reml")

# Save multivariate meta-analysis regression coefficients
b1 <- summary(meta_multivariate)$coef[1,1]
b2 <- summary(meta_multivariate)$coef[2,1]
b3 <- summary(meta_multivariate)$coef[3,1]
```

```{r}
# Get sample sizes for each study used in the nonlinear meta-analysis
singleton_final_nonlinear %>%
  group_by(Name) %>%
  summarise(n = n()) %>% 
  print(n = 22)

# Print total sample size
paste(c("Total participants:", nrow(singleton_final_nonlinear)))
```

```{r}
# Summarise multivariate meta-analysis results
meta_multivariate_results <- round(summary(meta_multivariate)$coef[,c(1,2,4,5,6)], digits = 4) %>% as.data.frame()
rownames(meta_multivariate_results) <- c("RCS1", "RCS2", "RCS3")
meta_multivariate_results <- cbind(meta_multivariate_results, 
                                   data.frame(round(sqrt(diag(meta_multivariate$Psi)), digits = 4)))
names(meta_multivariate_results) <- c("Estimate", "Std. Error", "P. value", "95% CI Lower", "95% CI Upper", "Between-study heterogeneity (tau)")
meta_multivariate_results
```


```{r,fig.width=12,fig.height=9}
# Create the restricted spline transformations of CL, choose 4 knots at 28.2, 37, 43, 55
singleton_final_nonlinear$RCS <- rcs(singleton_final_nonlinear$CL, CL_quantile)

# Estimate the linear predictor for each individual 
# Centering the spline transformations by a useful reference value, i.e. CL = 40
spline_center <-  rcs(c(40), CL_quantile) %>% as.vector()
singleton_final_nonlinear$predict <-
  b1 * (singleton_final_nonlinear$RCS[,1] %>% as.numeric() - spline_center[1]) + 
  b2 * (singleton_final_nonlinear$RCS[,2] %>% as.numeric() - spline_center[2]) + 
  b3 * (singleton_final_nonlinear$RCS[,3] %>% as.numeric() - spline_center[3]) %>% as.numeric()

# Calculate the variance of each prediction
# a^2vAR(x) + B^2VAR(y) + c^2Var(Z) + 2abCov(X,Y) + 2acCov(X, Z) + 2bcCov(Y,z)
singleton_final_nonlinear$predict_var <- 
  (meta_multivariate$vcov[1,1] * (singleton_final_nonlinear$RCS[,1] %>% as.numeric() - spline_center[1])^2) + 
  (meta_multivariate$vcov[2,2] * (singleton_final_nonlinear$RCS[,2] %>% as.numeric() - spline_center[2])^2) + 
  (meta_multivariate$vcov[3,3] * (singleton_final_nonlinear$RCS[,3] %>% as.numeric() - spline_center[3])^2) + 
  2 * meta_multivariate$vcov[1,2] * (singleton_final_nonlinear$RCS[,1] %>% as.numeric() - spline_center[1]) *
  (singleton_final_nonlinear$RCS[,2] %>% as.numeric() - spline_center[2]) + 
  2 * meta_multivariate$vcov[1,3] * (singleton_final_nonlinear$RCS[,1] %>% as.numeric() - spline_center[1]) *
  (singleton_final_nonlinear$RCS[,3] %>% as.numeric() - spline_center[3]) + 
  2 * meta_multivariate$vcov[2,3] * (singleton_final_nonlinear$RCS[,2] %>% as.numeric() - spline_center[2]) *
  (singleton_final_nonlinear$RCS[,3] %>% as.numeric() - spline_center[3]) %>% as.numeric()  

# Calculate the 95% CI of predictions  
singleton_final_nonlinear$predict_lci <-
  singleton_final_nonlinear$predict + qnorm(0.025) * sqrt(singleton_final_nonlinear$predict_var)

singleton_final_nonlinear$predict_uci <-
  singleton_final_nonlinear$predict + qnorm(0.975) * sqrt(singleton_final_nonlinear$predict_var)

# Plot multivariate meta
singleton_final_nonlinear %>% arrange(CL) %>% 
  ggplot() + 
  geom_line(aes(x = CL, y = exp(predict), color = "Restricted cubic spline"), lwd = 1) + 
  geom_ribbon(aes(x = CL, ymin = exp(predict_lci), ymax = exp(predict_uci), color = "95% Confidence Interval"),
              lty = 0, lwd = 1, alpha = 0.3) +
  scale_x_continuous(
    limits = c(10,70),
    breaks = c(seq(10, 70, by = 5))
  ) + 
  scale_y_continuous(
   limits = c(0, 30),
   breaks = c(seq(0, 30, by = 5)),
  ) +
  theme_bw() + 
  labs(y = "Odds Ratio", x = "Cervical length (mm)")+ 
  scale_color_manual(
    name = "",
    values = c("Restricted cubic spline" = "black", "95% Confidence Interval" = "black"),
    breaks = c("Restricted cubic spline", "95% Confidence Interval")
  ) + 
  theme(
    legend.position = "bottom",
    legend.key.width = unit(1.5, "cm"),
    text = element_text(size = 25)
  )

# Save data for later
singleton_final_nonlinear_sens3 <- singleton_final_nonlinear
```

# All primary and secondary outcomes on one plot

```{r,fig.width=12,fig.height=9, warning  = FALSE}
plot_colours <- c("SPTB <37 weeks",
                  "SPTB <34 weeks",
                  "SPTB <30 weeks",
                  "Any PTB <37 weeks"
                  )

singleton_final_nonlinear %>% arrange(CL) %>% 
  ggplot() + 
  geom_line(aes(x = CL, y = exp(predict), color = "SPTB <37 weeks"), lwd = 1) + 
  geom_line(mapping = aes(x = CL, y = exp(predict), color = "SPTB <34 weeks"),
            data = singleton_final_nonlinear_SPTB_34, lwd = 1) +
  geom_line(mapping = aes(x = CL, y = exp(predict), color = "SPTB <30 weeks"),
            data = singleton_final_nonlinear_SPTB_30, lwd = 1) +
  geom_line(mapping = aes(x = CL, y = exp(predict), color = "Any PTB <37 weeks"),
            data = singleton_final_nonlinear_PTB, lwd = 1) +
  scale_x_continuous(
    limits = c(10, 70),
    breaks = c(seq(10, 70, 5))
  ) + 
  scale_y_continuous(
   limits = c(0, 80),
   breaks = c(seq(0, 80, by = 10))
  ) +
  scale_color_discrete(
    name = "",
    palette = "Dark2",
    breaks = plot_colours,
  ) +
  theme_bw() + 
  labs(y = "Odds Ratio", x = "Cervical length (mm)") + 
  theme(
    legend.position = "bottom",
    legend.key.width = unit(1.5, "cm"),
    text = element_text(size = 25),
    legend.text = element_text(size = 16)
  ) + 
  guides(color = guide_legend(nrow = 1, byrow = TRUE))
```

# All sensitivity analyses in one plot

```{r,fig.width=12,fig.height=9, warning  = FALSE}
plot_colours <- c("SPTB <37 weeks",
                  "Excluding women that received treatment for preterm birth",
                  "Excluding studies with moderate/high risk of bias",
                  "Excluding women whose CL measurement was outside 18-22 weeks GA"
                  )

singleton_final_nonlinear %>% arrange(CL) %>% 
  ggplot() + 
  geom_line(aes(x = CL, y = exp(predict), color = "SPTB <37 weeks"), lwd = 1) + 
  geom_line(mapping = aes(x = CL, y = exp(predict), color = "Excluding women that received treatment for preterm birth"),
            data = singleton_final_nonlinear_sens1, lwd = 1, lty = 2) +
  geom_line(mapping = aes(x = CL, y = exp(predict), color = "Excluding studies with moderate/high risk of bias"),
            data = singleton_final_nonlinear_sens2, lwd = 1, lty = 2) +
  geom_line(mapping = aes(x = CL, y = exp(predict), color = "Excluding women whose CL measurement was outside 18-22 weeks GA"),
            data = singleton_final_nonlinear_sens3, lwd = 1, lty = 2) +
  scale_x_continuous(
    limits = c(10, 70),
    breaks = c(seq(10, 70, 5))
  ) + 
  scale_y_continuous(
   limits = c(0, 25),
   breaks = c(seq(0, 25, by = 5)),
  ) +
  scale_color_discrete(
    name = "",
    palette = "Dark2",
    breaks = plot_colours,
  ) +
  theme_bw() + 
  labs(y = "Odds Ratio", x = "Cervical length (mm)") + 
  theme(
    legend.position = "bottom",
    legend.key.width = unit(1.5, "cm"),
    text = element_text(size = 25),
    legend.text = element_text(size = 20)
  ) + 
  guides(color = guide_legend(nrow = 4, byrow = TRUE))
```
